# Supplementary material for: Dynamic category-sensitive hypergraph inferring and homo-heterogeneous neighbor feature learning for drug-related microbe prediction
Source: Bioinformatics. 2024 Sep 18;40(9):btae562. doi: 10.1093/bioinformatics/btae562 (PMC11441325; doi:10.1093/bioinformatics/btae562)
Supplement: btae562_Supplementary_Data [file btae562_supplementary_data.zip]

Archive with 2 entries (2 files):
- Supplementary File SF2.xlsx
- Supplementary File SF1.pdf
