# Supplementary material for: Dynamic category-sensitive hypergraph inferring and homo-heterogeneous neighbor feature learning for drug-related microbe prediction
Source: Bioinformatics. 2024 Sep 18;40(9):btae562. doi: 10.1093/bioinformatics/btae562 (PMC11441325; doi:10.1093/bioinformatics/btae562)
Supplement: btae562_Supplementary_Data [file btae562_supplementary_data.zip › Supplementary File SF2.xlsx]

## Sheet: sheet1
Drug name	Candidate microbe name	Rank	Association score
(1-(4-chlorophenoxy)-3-[(4, 6-dimethyl-2-pyrimidinyl) thio]-2- propanol)	Vibrio harveyi	1	0.945105
(1-(4-chlorophenoxy)-3-[(4, 6-dimethyl-2-pyrimidinyl) thio]-2- propanol)	Escherichia coli	2	0.623804
(1-(4-chlorophenoxy)-3-[(4, 6-dimethyl-2-pyrimidinyl) thio]-2- propanol)	Pseudomonas aeruginosa	3	0.391732
(1-(4-chlorophenoxy)-3-[(4, 6-dimethyl-2-pyrimidinyl) thio]-2- propanol)	Burkholderia pseudomallei	4	0.30535
(1-(4-chlorophenoxy)-3-[(4, 6-dimethyl-2-pyrimidinyl) thio]-2- propanol)	Haemophilus influenzae	5	0.258364
(1-(4-chlorophenoxy)-3-[(4, 6-dimethyl-2-pyrimidinyl) thio]-2- propanol)	Bacillus subtilis	6	0.227461
(1-(4-chlorophenoxy)-3-[(4, 6-dimethyl-2-pyrimidinyl) thio]-2- propanol)	Salmonella enterica	7	0.220382
(1-(4-chlorophenoxy)-3-[(4, 6-dimethyl-2-pyrimidinyl) thio]-2- propanol)	Vibrio cholerae	8	0.121856
(1-(4-chlorophenoxy)-3-[(4, 6-dimethyl-2-pyrimidinyl) thio]-2- propanol)	Staphylococcus aureus	9	0.112986
(1-(4-chlorophenoxy)-3-[(4, 6-dimethyl-2-pyrimidinyl) thio]-2- propanol)	Clostridium perfringens	10	0.100242
(1-(4-chlorophenoxy)-3-[(4, 6-dimethyl-2-pyrimidinyl) thio]-2- propanol)	Stenotrophomonas maltophilia	11	0.0920344
(1-(4-chlorophenoxy)-3-[(4, 6-dimethyl-2-pyrimidinyl) thio]-2- propanol)	Listeria monocytogenes	12	0.0896425
(1-(4-chlorophenoxy)-3-[(4, 6-dimethyl-2-pyrimidinyl) thio]-2- propanol)	Eikenella corrodens	13	0.0891641
(1-(4-chlorophenoxy)-3-[(4, 6-dimethyl-2-pyrimidinyl) thio]-2- propanol)	Serratia marcescens	14	0.0818094
(1-(4-chlorophenoxy)-3-[(4, 6-dimethyl-2-pyrimidinyl) thio]-2- propanol)	Streptococcus pneumoniae	15	0.0749933
(1-(4-chlorophenoxy)-3-[(4, 6-dimethyl-2-pyrimidinyl) thio]-2- propanol)	Candida albicans	16	0.0738328
(1-(4-chlorophenoxy)-3-[(4, 6-dimethyl-2-pyrimidinyl) thio]-2- propanol)	Plasmodium falciparum	17	0.071666
(1-(4-chlorophenoxy)-3-[(4, 6-dimethyl-2-pyrimidinyl) thio]-2- propanol)	Acinetobacter baumannii	18	0.0597974
(1-(4-chlorophenoxy)-3-[(4, 6-dimethyl-2-pyrimidinyl) thio]-2- propanol)	Candida tropicalis	19	0.0568085
(1-(4-chlorophenoxy)-3-[(4, 6-dimethyl-2-pyrimidinyl) thio]-2- propanol)	Cryptococcus neoformans	20	0.0553391
(10R,11R)-Hydnocarpin	Staphylococcus aureus	1	0.998843
(10R,11R)-Hydnocarpin	Streptococcus mutans	2	0.615731
(10R,11R)-Hydnocarpin	Staphylococcus epidermis	3	0.458256
(10R,11R)-Hydnocarpin	Escherichia coli	4	0.352956
(10R,11R)-Hydnocarpin	Staphylococcus epidermidis	5	0.110922
(10R,11R)-Hydnocarpin	Actinomyces oris	6	0.0805122
(10R,11R)-Hydnocarpin	Streptococcus sanguis	7	0.0625862
(10R,11R)-Hydnocarpin	Micrococcus luteus	8	0.0464976
(10R,11R)-Hydnocarpin	Burkholderia thailandensis	9	0.0399556
(10R,11R)-Hydnocarpin	Bacillus subtilis	10	0.0345499
(10R,11R)-Hydnocarpin	Mycobacterium tuberculosis	11	0.0295965
(10R,11R)-Hydnocarpin	Acinetobacter baumannii	12	0.0283674
(10R,11R)-Hydnocarpin	Salmonella enterica	13	0.0263262
(10R,11R)-Hydnocarpin	Pseudomonas aeruginosa	14	0.0256675
(10R,11R)-Hydnocarpin	Mycobacterium smegmatis	15	0.024891
(10R,11R)-Hydnocarpin	Vibrio harveyi	16	0.0215839
(10R,11R)-Hydnocarpin	Streptococcus epidermidis	17	0.0200152
(10R,11R)-Hydnocarpin	Streptococcus gordonii	18	0.0193709
(10R,11R)-Hydnocarpin	Enterococcus gallinarum	19	0.0179609
(10R,11R)-Hydnocarpin	Burkholderia pseudomallei	20	0.0143983
(10R,11R)-Hydnocarpin D	Staphylococcus aureus	1	0.998832
(10R,11R)-Hydnocarpin D	Staphylococcus epidermis	2	0.964157
(10R,11R)-Hydnocarpin D	Streptococcus mutans	3	0.667538
(10R,11R)-Hydnocarpin D	Escherichia coli	4	0.15412
(10R,11R)-Hydnocarpin D	Streptococcus sanguis	5	0.0818309
(10R,11R)-Hydnocarpin D	Staphylococcus epidermidis	6	0.0512726
(10R,11R)-Hydnocarpin D	Actinomyces oris	7	0.0205941
(10R,11R)-Hydnocarpin D	Pseudomonas aeruginosa	8	0.0179955
(10R,11R)-Hydnocarpin D	Streptococcus epidermidis	9	0.0154596
(10R,11R)-Hydnocarpin D	Micrococcus luteus	10	0.0142493
(10R,11R)-Hydnocarpin D	Mycobacterium tuberculosis	11	0.0123596
(10R,11R)-Hydnocarpin D	Bacillus subtilis	12	0.0117051
(10R,11R)-Hydnocarpin D	Salmonella enterica	13	0.0104956
(10R,11R)-Hydnocarpin D	Burkholderia thailandensis	14	0.0101405
(10R,11R)-Hydnocarpin D	Enterococcus faecalis	15	0.00894421
(10R,11R)-Hydnocarpin D	Mycobacterium smegmatis	16	0.00541847
(10R,11R)-Hydnocarpin D	Vibrio harveyi	17	0.00503534
(10R,11R)-Hydnocarpin D	Haemophilus influenzae	18	0.00463817
(10R,11R)-Hydnocarpin D	Proteus mirabilis	19	0.00441141
(10R,11R)-Hydnocarpin D	Streptococcus gordonii	20	0.00411629
(10S,11S)-Hydnocarpin D	Staphylococcus aureus	1	0.99809
(10S,11S)-Hydnocarpin D	Staphylococcus epidermis	2	0.858716
(10S,11S)-Hydnocarpin D	Streptococcus mutans	3	0.0516656
(10S,11S)-Hydnocarpin D	Pseudomonas aeruginosa	4	0.0228391
(10S,11S)-Hydnocarpin D	Escherichia coli	5	0.0110071
(10S,11S)-Hydnocarpin D	Candida albicans	6	0.00978629
(10S,11S)-Hydnocarpin D	Enterococcus faecalis	7	0.00410685
(10S,11S)-Hydnocarpin D	Staphylococcus epidermidis	8	0.00236806
(10S,11S)-Hydnocarpin D	Streptococcus sanguis	9	0.00118758
(10S,11S)-Hydnocarpin D	Actinomyces oris	10	0.000263868
(10S,11S)-Hydnocarpin D	Mycobacterium tuberculosis	11	0.000237456
(10S,11S)-Hydnocarpin D	Streptococcus epidermidis	12	0.000170548
(10S,11S)-Hydnocarpin D	Proteus mirabilis	13	0.00015099
(10S,11S)-Hydnocarpin D	Klebsiella planticola	14	0.00013792
(10S,11S)-Hydnocarpin D	Listeria monocytogenes	15	0.00010668
(10S,11S)-Hydnocarpin D	Micrococcus luteus	16	7.43327e-05
(10S,11S)-Hydnocarpin D	Eikenella corrodens	17	7.25016e-05
(10S,11S)-Hydnocarpin D	Acinetobacter baumannii	18	6.34822e-05
(10S,11S)-Hydnocarpin D	Bacillus subtilis	19	5.91956e-05
(10S,11S)-Hydnocarpin D	Stenotrophomonas maltophilia	20	5.84076e-05
(1E)-1-{[(1E)-prop-1-ene-1-sulfinyl]sulfanyl}prop-1-ene	Streptococcus mutans	1	0.994872
(1E)-1-{[(1E)-prop-1-ene-1-sulfinyl]sulfanyl}prop-1-ene	Streptococcus sanguinis	2	0.18727
(1E)-1-{[(1E)-prop-1-ene-1-sulfinyl]sulfanyl}prop-1-ene	Staphylococcus aureus	3	0.166409
(1E)-1-{[(1E)-prop-1-ene-1-sulfinyl]sulfanyl}prop-1-ene	Actinomyces oris	4	0.142385
(1E)-1-{[(1E)-prop-1-ene-1-sulfinyl]sulfanyl}prop-1-ene	Escherichia coli	5	0.134831
(1E)-1-{[(1E)-prop-1-ene-1-sulfinyl]sulfanyl}prop-1-ene	Streptococcus gordonii	6	0.117402
(1E)-1-{[(1E)-prop-1-ene-1-sulfinyl]sulfanyl}prop-1-ene	Pseudomonas aeruginosa	7	0.108833
(1E)-1-{[(1E)-prop-1-ene-1-sulfinyl]sulfanyl}prop-1-ene	Streptococcus sanguis	8	0.0906652
(1E)-1-{[(1E)-prop-1-ene-1-sulfinyl]sulfanyl}prop-1-ene	Staphylococcus epidermidis	9	0.0875391
(1E)-1-{[(1E)-prop-1-ene-1-sulfinyl]sulfanyl}prop-1-ene	Vibrio harveyi	10	0.0806544
(1E)-1-{[(1E)-prop-1-ene-1-sulfinyl]sulfanyl}prop-1-ene	Bacillus subtilis	11	0.072502
(1E)-1-{[(1E)-prop-1-ene-1-sulfinyl]sulfanyl}prop-1-ene	Burkholderia pseudomallei	12	0.061075
(1E)-1-{[(1E)-prop-1-ene-1-sulfinyl]sulfanyl}prop-1-ene	Salmonella enterica	13	0.0608431
(1E)-1-{[(1E)-prop-1-ene-1-sulfinyl]sulfanyl}prop-1-ene	Burkholderia thailandensis	14	0.0515039
(1E)-1-{[(1E)-prop-1-ene-1-sulfinyl]sulfanyl}prop-1-ene	Acinetobacter baumannii	15	0.0439844
(1E)-1-{[(1E)-prop-1-ene-1-sulfinyl]sulfanyl}prop-1-ene	Mycobacterium smegmatis	16	0.0410175
(1E)-1-{[(1E)-prop-1-ene-1-sulfinyl]sulfanyl}prop-1-ene	Micrococcus luteus	17	0.0378767
(1E)-1-{[(1E)-prop-1-ene-1-sulfinyl]sulfanyl}prop-1-ene	Enteric bacteria and other eubacteria	18	0.0330644
(1E)-1-{[(1E)-prop-1-ene-1-sulfinyl]sulfanyl}prop-1-ene	Haemophilus influenzae	19	0.0303504
(1E)-1-{[(1E)-prop-1-ene-1-sulfinyl]sulfanyl}prop-1-ene	Enterococcus gallinarum	20	0.0295552
(1R,2S,7R,3E,11E)-2,18-diacetoxycembra-3,8(19),11,15(17)-tetraen-7-ol	Pseudomonas aeruginosa	1	0.9981
(1R,2S,7R,3E,11E)-2,18-diacetoxycembra-3,8(19),11,15(17)-tetraen-7-ol	Vibrio harveyi	2	0.804319
(1R,2S,7R,3E,11E)-2,18-diacetoxycembra-3,8(19),11,15(17)-tetraen-7-ol	Burkholderia pseudomallei	3	0.306925
(1R,2S,7R,3E,11E)-2,18-diacetoxycembra-3,8(19),11,15(17)-tetraen-7-ol	Escherichia coli	4	0.242076
(1R,2S,7R,3E,11E)-2,18-diacetoxycembra-3,8(19),11,15(17)-tetraen-7-ol	Clostridium perfringens	5	0.213542
(1R,2S,7R,3E,11E)-2,18-diacetoxycembra-3,8(19),11,15(17)-tetraen-7-ol	Vibrio cholerae	6	0.171225
(1R,2S,7R,3E,11E)-2,18-diacetoxycembra-3,8(19),11,15(17)-tetraen-7-ol	Salmonella enterica	7	0.157124
(1R,2S,7R,3E,11E)-2,18-diacetoxycembra-3,8(19),11,15(17)-tetraen-7-ol	Cryptococcus neoformans	8	0.151167
(1R,2S,7R,3E,11E)-2,18-diacetoxycembra-3,8(19),11,15(17)-tetraen-7-ol	Plasmodium falciparum	9	0.137595
(1R,2S,7R,3E,11E)-2,18-diacetoxycembra-3,8(19),11,15(17)-tetraen-7-ol	Haemophilus influenzae	10	0.127264
(1R,2S,7R,3E,11E)-2,18-diacetoxycembra-3,8(19),11,15(17)-tetraen-7-ol	Bacillus subtilis	11	0.123294
(1R,2S,7R,3E,11E)-2,18-diacetoxycembra-3,8(19),11,15(17)-tetraen-7-ol	Streptococcus pneumoniae	12	0.121528
(1R,2S,7R,3E,11E)-2,18-diacetoxycembra-3,8(19),11,15(17)-tetraen-7-ol	Stenotrophomonas maltophilia	13	0.115122
(1R,2S,7R,3E,11E)-2,18-diacetoxycembra-3,8(19),11,15(17)-tetraen-7-ol	Klebsiella pneumoniae	14	0.104991
(1R,2S,7R,3E,11E)-2,18-diacetoxycembra-3,8(19),11,15(17)-tetraen-7-ol	Vibrio campbellii	15	0.103708
(1R,2S,7R,3E,11E)-2,18-diacetoxycembra-3,8(19),11,15(17)-tetraen-7-ol	Vibrio vulnificus	16	0.100872
(1R,2S,7R,3E,11E)-2,18-diacetoxycembra-3,8(19),11,15(17)-tetraen-7-ol	Listeria monocytogenes	17	0.0973513
(1R,2S,7R,3E,11E)-2,18-diacetoxycembra-3,8(19),11,15(17)-tetraen-7-ol	Yersinia enterocolitica	18	0.0940757
(1R,2S,7R,3E,11E)-2,18-diacetoxycembra-3,8(19),11,15(17)-tetraen-7-ol	Campylobacter jejuni	19	0.0898052
(1R,2S,7R,3E,11E)-2,18-diacetoxycembra-3,8(19),11,15(17)-tetraen-7-ol	Candida tropicalis	20	0.0892488
(1R,2S,7R,3E,8E,11E)-2,18-diacetoxycembra-3,8,11,15(17)-tetraen-7-ol	Pseudomonas aeruginosa	1	0.995632
(1R,2S,7R,3E,8E,11E)-2,18-diacetoxycembra-3,8,11,15(17)-tetraen-7-ol	Staphylococcus aureus	2	0.993385
(1R,2S,7R,3E,8E,11E)-2,18-diacetoxycembra-3,8,11,15(17)-tetraen-7-ol	Vibrio harveyi	3	0.908768
(1R,2S,7R,3E,8E,11E)-2,18-diacetoxycembra-3,8,11,15(17)-tetraen-7-ol	Escherichia coli	4	0.905494
(1R,2S,7R,3E,8E,11E)-2,18-diacetoxycembra-3,8,11,15(17)-tetraen-7-ol	Streptococcus mutans	5	0.70719
(1R,2S,7R,3E,8E,11E)-2,18-diacetoxycembra-3,8,11,15(17)-tetraen-7-ol	Staphylococcus epidermidis	6	0.562674
(1R,2S,7R,3E,8E,11E)-2,18-diacetoxycembra-3,8,11,15(17)-tetraen-7-ol	Acinetobacter baumannii	7	0.442228
(1R,2S,7R,3E,8E,11E)-2,18-diacetoxycembra-3,8,11,15(17)-tetraen-7-ol	Burkholderia pseudomallei	8	0.403199
(1R,2S,7R,3E,8E,11E)-2,18-diacetoxycembra-3,8,11,15(17)-tetraen-7-ol	Listeria monocytogenes	9	0.390114
(1R,2S,7R,3E,8E,11E)-2,18-diacetoxycembra-3,8,11,15(17)-tetraen-7-ol	Salmonella enterica	10	0.375447
(1R,2S,7R,3E,8E,11E)-2,18-diacetoxycembra-3,8,11,15(17)-tetraen-7-ol	Bacillus subtilis	11	0.373531
(1R,2S,7R,3E,8E,11E)-2,18-diacetoxycembra-3,8,11,15(17)-tetraen-7-ol	Stenotrophomonas maltophilia	12	0.359969
(1R,2S,7R,3E,8E,11E)-2,18-diacetoxycembra-3,8,11,15(17)-tetraen-7-ol	Haemophilus influenzae	13	0.354671
(1R,2S,7R,3E,8E,11E)-2,18-diacetoxycembra-3,8,11,15(17)-tetraen-7-ol	Eikenella corrodens	14	0.323988
(1R,2S,7R,3E,8E,11E)-2,18-diacetoxycembra-3,8,11,15(17)-tetraen-7-ol	Streptococcus epidermidis	15	0.317977
(1R,2S,7R,3E,8E,11E)-2,18-diacetoxycembra-3,8,11,15(17)-tetraen-7-ol	Enteric bacteria and other eubacteria	16	0.238608
(1R,2S,7R,3E,8E,11E)-2,18-diacetoxycembra-3,8,11,15(17)-tetraen-7-ol	Aeromonas hydrophila	17	0.212986
(1R,2S,7R,3E,8E,11E)-2,18-diacetoxycembra-3,8,11,15(17)-tetraen-7-ol	Enterococcus faecium	18	0.193623
(1R,2S,7R,3E,8E,11E)-2,18-diacetoxycembra-3,8,11,15(17)-tetraen-7-ol	Actinomyces oris	19	0.189906
(1R,2S,7R,3E,8E,11E)-2,18-diacetoxycembra-3,8,11,15(17)-tetraen-7-ol	Staphylococcus epidermis	20	0.188152
(1R,2S,7R,8R)-2,18-diacetoxyasperdiol	Pseudomonas aeruginosa	1	0.998363
(1R,2S,7R,8R)-2,18-diacetoxyasperdiol	Vibrio harveyi	2	0.819805
(1R,2S,7R,8R)-2,18-diacetoxyasperdiol	Burkholderia pseudomallei	3	0.344455
(1R,2S,7R,8R)-2,18-diacetoxyasperdiol	Escherichia coli	4	0.27813
(1R,2S,7R,8R)-2,18-diacetoxyasperdiol	Clostridium perfringens	5	0.201716
(1R,2S,7R,8R)-2,18-diacetoxyasperdiol	Vibrio cholerae	6	0.184358
(1R,2S,7R,8R)-2,18-diacetoxyasperdiol	Salmonella enterica	7	0.177983
(1R,2S,7R,8R)-2,18-diacetoxyasperdiol	Bacillus subtilis	8	0.162679
(1R,2S,7R,8R)-2,18-diacetoxyasperdiol	Haemophilus influenzae	9	0.156446
(1R,2S,7R,8R)-2,18-diacetoxyasperdiol	Stenotrophomonas maltophilia	10	0.140599
(1R,2S,7R,8R)-2,18-diacetoxyasperdiol	Plasmodium falciparum	11	0.12975
(1R,2S,7R,8R)-2,18-diacetoxyasperdiol	Streptococcus pneumoniae	12	0.129204
(1R,2S,7R,8R)-2,18-diacetoxyasperdiol	Cryptococcus neoformans	13	0.126637
(1R,2S,7R,8R)-2,18-diacetoxyasperdiol	Klebsiella pneumoniae	14	0.121039
(1R,2S,7R,8R)-2,18-diacetoxyasperdiol	Vibrio vulnificus	15	0.111415
(1R,2S,7R,8R)-2,18-diacetoxyasperdiol	Listeria monocytogenes	16	0.10946
(1R,2S,7R,8R)-2,18-diacetoxyasperdiol	Mycobacterium avium	17	0.101255
(1R,2S,7R,8R)-2,18-diacetoxyasperdiol	Vibrio campbellii	18	0.0994153
(1R,2S,7R,8R)-2,18-diacetoxyasperdiol	Candida tropicalis	19	0.0983491
(1R,2S,7R,8R)-2,18-diacetoxyasperdiol	Serratia marcescens	20	0.0827551
(1R,3S,7R,8S,11S,12R)-3-hydroxy-1,4,8-trimethyl-12-(propan-2-yl)tricyclo[9.3.0.0]tetradec-4-en-6-one	Pseudomonas aeruginosa	1	0.999755
(1R,3S,7R,8S,11S,12R)-3-hydroxy-1,4,8-trimethyl-12-(propan-2-yl)tricyclo[9.3.0.0]tetradec-4-en-6-one	Burkholderia pseudomallei	2	0.0294037
(1R,3S,7R,8S,11S,12R)-3-hydroxy-1,4,8-trimethyl-12-(propan-2-yl)tricyclo[9.3.0.0]tetradec-4-en-6-one	Vibrio cholerae	3	0.025694
(1R,3S,7R,8S,11S,12R)-3-hydroxy-1,4,8-trimethyl-12-(propan-2-yl)tricyclo[9.3.0.0]tetradec-4-en-6-one	Salmonella enterica	4	0.0256351
(1R,3S,7R,8S,11S,12R)-3-hydroxy-1,4,8-trimethyl-12-(propan-2-yl)tricyclo[9.3.0.0]tetradec-4-en-6-one	Escherichia coli	5	0.0234096
(1R,3S,7R,8S,11S,12R)-3-hydroxy-1,4,8-trimethyl-12-(propan-2-yl)tricyclo[9.3.0.0]tetradec-4-en-6-one	Vibrio harveyi	6	0.0221812
(1R,3S,7R,8S,11S,12R)-3-hydroxy-1,4,8-trimethyl-12-(propan-2-yl)tricyclo[9.3.0.0]tetradec-4-en-6-one	Klebsiella pneumoniae	7	0.0219757
(1R,3S,7R,8S,11S,12R)-3-hydroxy-1,4,8-trimethyl-12-(propan-2-yl)tricyclo[9.3.0.0]tetradec-4-en-6-one	Haemophilus influenzae	8	0.0168082
(1R,3S,7R,8S,11S,12R)-3-hydroxy-1,4,8-trimethyl-12-(propan-2-yl)tricyclo[9.3.0.0]tetradec-4-en-6-one	Bacillus subtilis	9	0.0144879
(1R,3S,7R,8S,11S,12R)-3-hydroxy-1,4,8-trimethyl-12-(propan-2-yl)tricyclo[9.3.0.0]tetradec-4-en-6-one	Mycobacterium avium	10	0.0130147
(1R,3S,7R,8S,11S,12R)-3-hydroxy-1,4,8-trimethyl-12-(propan-2-yl)tricyclo[9.3.0.0]tetradec-4-en-6-one	Vibrio vulnificus	11	0.0129838
(1R,3S,7R,8S,11S,12R)-3-hydroxy-1,4,8-trimethyl-12-(propan-2-yl)tricyclo[9.3.0.0]tetradec-4-en-6-one	Acinetobacter baumannii	12	0.0128071
(1R,3S,7R,8S,11S,12R)-3-hydroxy-1,4,8-trimethyl-12-(propan-2-yl)tricyclo[9.3.0.0]tetradec-4-en-6-one	Clostridium perfringens	13	0.0123604
(1R,3S,7R,8S,11S,12R)-3-hydroxy-1,4,8-trimethyl-12-(propan-2-yl)tricyclo[9.3.0.0]tetradec-4-en-6-one	Plasmodium falciparum	14	0.0115806
(1R,3S,7R,8S,11S,12R)-3-hydroxy-1,4,8-trimethyl-12-(propan-2-yl)tricyclo[9.3.0.0]tetradec-4-en-6-one	Stenotrophomonas maltophilia	15	0.0115706
(1R,3S,7R,8S,11S,12R)-3-hydroxy-1,4,8-trimethyl-12-(propan-2-yl)tricyclo[9.3.0.0]tetradec-4-en-6-one	Listeria monocytogenes	16	0.01098
(1R,3S,7R,8S,11S,12R)-3-hydroxy-1,4,8-trimethyl-12-(propan-2-yl)tricyclo[9.3.0.0]tetradec-4-en-6-one	Streptococcus pneumoniae	17	0.0105009
(1R,3S,7R,8S,11S,12R)-3-hydroxy-1,4,8-trimethyl-12-(propan-2-yl)tricyclo[9.3.0.0]tetradec-4-en-6-one	Candida tropicalis	18	0.00982244
(1R,3S,7R,8S,11S,12R)-3-hydroxy-1,4,8-trimethyl-12-(propan-2-yl)tricyclo[9.3.0.0]tetradec-4-en-6-one	Cryptococcus neoformans	19	0.0093328
(1R,3S,7R,8S,11S,12R)-3-hydroxy-1,4,8-trimethyl-12-(propan-2-yl)tricyclo[9.3.0.0]tetradec-4-en-6-one	Serratia marcescens	20	0.00802634
(1R,4R,8S,11S,12R)-4-hydroxy-1,4,8-trimethyl-12-(propan-2-yl)tricyclo[9.3.0.0]tetradec-3(7)-en-6-one	Pseudomonas aeruginosa	1	0.999684
(1R,4R,8S,11S,12R)-4-hydroxy-1,4,8-trimethyl-12-(propan-2-yl)tricyclo[9.3.0.0]tetradec-3(7)-en-6-one	Burkholderia pseudomallei	2	0.0417777
(1R,4R,8S,11S,12R)-4-hydroxy-1,4,8-trimethyl-12-(propan-2-yl)tricyclo[9.3.0.0]tetradec-3(7)-en-6-one	Vibrio harveyi	3	0.0283895
(1R,4R,8S,11S,12R)-4-hydroxy-1,4,8-trimethyl-12-(propan-2-yl)tricyclo[9.3.0.0]tetradec-3(7)-en-6-one	Klebsiella pneumoniae	4	0.0228458
(1R,4R,8S,11S,12R)-4-hydroxy-1,4,8-trimethyl-12-(propan-2-yl)tricyclo[9.3.0.0]tetradec-3(7)-en-6-one	Vibrio cholerae	5	0.0217014
(1R,4R,8S,11S,12R)-4-hydroxy-1,4,8-trimethyl-12-(propan-2-yl)tricyclo[9.3.0.0]tetradec-3(7)-en-6-one	Salmonella enterica	6	0.020754
(1R,4R,8S,11S,12R)-4-hydroxy-1,4,8-trimethyl-12-(propan-2-yl)tricyclo[9.3.0.0]tetradec-3(7)-en-6-one	Haemophilus influenzae	7	0.0164228
(1R,4R,8S,11S,12R)-4-hydroxy-1,4,8-trimethyl-12-(propan-2-yl)tricyclo[9.3.0.0]tetradec-3(7)-en-6-one	Clostridium perfringens	8	0.0147838
(1R,4R,8S,11S,12R)-4-hydroxy-1,4,8-trimethyl-12-(propan-2-yl)tricyclo[9.3.0.0]tetradec-3(7)-en-6-one	Escherichia coli	9	0.0144785
(1R,4R,8S,11S,12R)-4-hydroxy-1,4,8-trimethyl-12-(propan-2-yl)tricyclo[9.3.0.0]tetradec-3(7)-en-6-one	Plasmodium falciparum	10	0.0135702
(1R,4R,8S,11S,12R)-4-hydroxy-1,4,8-trimethyl-12-(propan-2-yl)tricyclo[9.3.0.0]tetradec-3(7)-en-6-one	Bacillus subtilis	11	0.0133007
(1R,4R,8S,11S,12R)-4-hydroxy-1,4,8-trimethyl-12-(propan-2-yl)tricyclo[9.3.0.0]tetradec-3(7)-en-6-one	Streptococcus pneumoniae	12	0.0129495
(1R,4R,8S,11S,12R)-4-hydroxy-1,4,8-trimethyl-12-(propan-2-yl)tricyclo[9.3.0.0]tetradec-3(7)-en-6-one	Cryptococcus neoformans	13	0.0127764
(1R,4R,8S,11S,12R)-4-hydroxy-1,4,8-trimethyl-12-(propan-2-yl)tricyclo[9.3.0.0]tetradec-3(7)-en-6-one	Mycobacterium avium	14	0.0126609
(1R,4R,8S,11S,12R)-4-hydroxy-1,4,8-trimethyl-12-(propan-2-yl)tricyclo[9.3.0.0]tetradec-3(7)-en-6-one	Stenotrophomonas maltophilia	15	0.0114748
(1R,4R,8S,11S,12R)-4-hydroxy-1,4,8-trimethyl-12-(propan-2-yl)tricyclo[9.3.0.0]tetradec-3(7)-en-6-one	Candida tropicalis	16	0.0110378
(1R,4R,8S,11S,12R)-4-hydroxy-1,4,8-trimethyl-12-(propan-2-yl)tricyclo[9.3.0.0]tetradec-3(7)-en-6-one	Listeria monocytogenes	17	0.0108837
(1R,4R,8S,11S,12R)-4-hydroxy-1,4,8-trimethyl-12-(propan-2-yl)tricyclo[9.3.0.0]tetradec-3(7)-en-6-one	Vibrio campbellii	18	0.0106228
(1R,4R,8S,11S,12R)-4-hydroxy-1,4,8-trimethyl-12-(propan-2-yl)tricyclo[9.3.0.0]tetradec-3(7)-en-6-one	Salmonella Typhi	19	0.0104742
(1R,4R,8S,11S,12R)-4-hydroxy-1,4,8-trimethyl-12-(propan-2-yl)tricyclo[9.3.0.0]tetradec-3(7)-en-6-one	Aeromonas hydrophila	20	0.0102937
(1Z)-(2-phenylethylidene)-lambda4-sulfanyliumolate	Streptococcus mutans	1	0.989468
(1Z)-(2-phenylethylidene)-lambda4-sulfanyliumolate	Actinomyces oris	2	0.982453
(1Z)-(2-phenylethylidene)-lambda4-sulfanyliumolate	Streptococcus sanguis	3	0.96154
(1Z)-(2-phenylethylidene)-lambda4-sulfanyliumolate	Escherichia coli	4	0.901904
(1Z)-(2-phenylethylidene)-lambda4-sulfanyliumolate	Staphylococcus aureus	5	0.750328
(1Z)-(2-phenylethylidene)-lambda4-sulfanyliumolate	Burkholderia pseudomallei	6	0.65536
(1Z)-(2-phenylethylidene)-lambda4-sulfanyliumolate	Bacillus subtilis	7	0.640699
(1Z)-(2-phenylethylidene)-lambda4-sulfanyliumolate	Salmonella enterica	8	0.583648
(1Z)-(2-phenylethylidene)-lambda4-sulfanyliumolate	Vibrio harveyi	9	0.580659
(1Z)-(2-phenylethylidene)-lambda4-sulfanyliumolate	Streptococcus sanguinis	10	0.527984
(1Z)-(2-phenylethylidene)-lambda4-sulfanyliumolate	Acinetobacter baumannii	11	0.524237
(1Z)-(2-phenylethylidene)-lambda4-sulfanyliumolate	Staphylococcus epidermidis	12	0.522306
(1Z)-(2-phenylethylidene)-lambda4-sulfanyliumolate	Pseudomonas aeruginosa	13	0.520125
(1Z)-(2-phenylethylidene)-lambda4-sulfanyliumolate	Streptococcus gordonii	14	0.496013
(1Z)-(2-phenylethylidene)-lambda4-sulfanyliumolate	Enteric bacteria and other eubacteria	15	0.442498
(1Z)-(2-phenylethylidene)-lambda4-sulfanyliumolate	Staphylococcus epidermis	16	0.394777
(1Z)-(2-phenylethylidene)-lambda4-sulfanyliumolate	Haemophilus influenzae	17	0.370326
(1Z)-(2-phenylethylidene)-lambda4-sulfanyliumolate	Mycobacterium tuberculosis	18	0.364213
(1Z)-(2-phenylethylidene)-lambda4-sulfanyliumolate	Vibrio cholerae	19	0.323331
(1Z)-(2-phenylethylidene)-lambda4-sulfanyliumolate	Clostridium perfringens	20	0.297441
(1Z)-(prop-2-en-1-ylidene)-lambda4-sulfanyliumolate	Streptococcus mutans	1	0.99983
(1Z)-(prop-2-en-1-ylidene)-lambda4-sulfanyliumolate	Streptococcus sanguis	2	0.997749
(1Z)-(prop-2-en-1-ylidene)-lambda4-sulfanyliumolate	Actinomyces oris	3	0.997535
(1Z)-(prop-2-en-1-ylidene)-lambda4-sulfanyliumolate	Staphylococcus aureus	4	0.950202
(1Z)-(prop-2-en-1-ylidene)-lambda4-sulfanyliumolate	Escherichia coli	5	0.914822
(1Z)-(prop-2-en-1-ylidene)-lambda4-sulfanyliumolate	Staphylococcus epidermidis	6	0.825111
(1Z)-(prop-2-en-1-ylidene)-lambda4-sulfanyliumolate	Pseudomonas aeruginosa	7	0.800077
(1Z)-(prop-2-en-1-ylidene)-lambda4-sulfanyliumolate	Staphylococcus epidermis	8	0.719419
(1Z)-(prop-2-en-1-ylidene)-lambda4-sulfanyliumolate	Enterococcus faecalis	9	0.616991
(1Z)-(prop-2-en-1-ylidene)-lambda4-sulfanyliumolate	Streptococcus epidermidis	10	0.433566
(1Z)-(prop-2-en-1-ylidene)-lambda4-sulfanyliumolate	Streptococcus sanguinis	11	0.336959
(1Z)-(prop-2-en-1-ylidene)-lambda4-sulfanyliumolate	Acinetobacter baumannii	12	0.327337
(1Z)-(prop-2-en-1-ylidene)-lambda4-sulfanyliumolate	Vibrio harveyi	13	0.321914
(1Z)-(prop-2-en-1-ylidene)-lambda4-sulfanyliumolate	Haemophilus influenzae	14	0.294365
(1Z)-(prop-2-en-1-ylidene)-lambda4-sulfanyliumolate	Mycobacterium tuberculosis	15	0.291158
(1Z)-(prop-2-en-1-ylidene)-lambda4-sulfanyliumolate	Bacillus subtilis	16	0.28405
(1Z)-(prop-2-en-1-ylidene)-lambda4-sulfanyliumolate	Salmonella enterica	17	0.251085
(1Z)-(prop-2-en-1-ylidene)-lambda4-sulfanyliumolate	Proteus mirabilis	18	0.243663
(1Z)-(prop-2-en-1-ylidene)-lambda4-sulfanyliumolate	Enteric bacteria and other eubacteria	19	0.232373
(1Z)-(prop-2-en-1-ylidene)-lambda4-sulfanyliumolate	Listeria monocytogenes	20	0.219972
(1Z)-ethylidene-lambda4-sulfanyliumolate	Streptococcus mutans	1	0.999675
(1Z)-ethylidene-lambda4-sulfanyliumolate	Streptococcus sanguis	2	0.940074
(1Z)-ethylidene-lambda4-sulfanyliumolate	Staphylococcus epidermis	3	0.934322
(1Z)-ethylidene-lambda4-sulfanyliumolate	Staphylococcus aureus	4	0.923663
(1Z)-ethylidene-lambda4-sulfanyliumolate	Pseudomonas aeruginosa	5	0.581446
(1Z)-ethylidene-lambda4-sulfanyliumolate	Escherichia coli	6	0.57948
(1Z)-ethylidene-lambda4-sulfanyliumolate	Actinomyces oris	7	0.533299
(1Z)-ethylidene-lambda4-sulfanyliumolate	Candida albicans	8	0.240132
(1Z)-ethylidene-lambda4-sulfanyliumolate	Enterococcus faecalis	9	0.189995
(1Z)-ethylidene-lambda4-sulfanyliumolate	Staphylococcus epidermidis	10	0.153097
(1Z)-ethylidene-lambda4-sulfanyliumolate	Streptococcus epidermidis	11	0.068401
(1Z)-ethylidene-lambda4-sulfanyliumolate	Proteus mirabilis	12	0.0608578
(1Z)-ethylidene-lambda4-sulfanyliumolate	Mycobacterium tuberculosis	13	0.055704
(1Z)-ethylidene-lambda4-sulfanyliumolate	Eikenella corrodens	14	0.0282385
(1Z)-ethylidene-lambda4-sulfanyliumolate	Klebsiella planticola	15	0.0171417
(1Z)-ethylidene-lambda4-sulfanyliumolate	Listeria monocytogenes	16	0.0128395
(1Z)-ethylidene-lambda4-sulfanyliumolate	Streptococcus sanguinis	17	0.0116079
(1Z)-ethylidene-lambda4-sulfanyliumolate	Haemophilus influenzae	18	0.0113563
(1Z)-ethylidene-lambda4-sulfanyliumolate	Acinetobacter baumannii	19	0.010476
(1Z)-ethylidene-lambda4-sulfanyliumolate	Vibrio harveyi	20	0.00989846
(2-(4-chlorophenyl)- 4-{[(6-methyl-2-pyridinyl)amino]methylene}-1,3-oxazol- 5(4H)-one)	Streptococcus mutans	1	0.999705
(2-(4-chlorophenyl)- 4-{[(6-methyl-2-pyridinyl)amino]methylene}-1,3-oxazol- 5(4H)-one)	Staphylococcus epidermis	2	0.773694
(2-(4-chlorophenyl)- 4-{[(6-methyl-2-pyridinyl)amino]methylene}-1,3-oxazol- 5(4H)-one)	Streptococcus sanguis	3	0.569366
(2-(4-chlorophenyl)- 4-{[(6-methyl-2-pyridinyl)amino]methylene}-1,3-oxazol- 5(4H)-one)	Escherichia coli	4	0.296793
(2-(4-chlorophenyl)- 4-{[(6-methyl-2-pyridinyl)amino]methylene}-1,3-oxazol- 5(4H)-one)	Actinomyces oris	5	0.277949
(2-(4-chlorophenyl)- 4-{[(6-methyl-2-pyridinyl)amino]methylene}-1,3-oxazol- 5(4H)-one)	Staphylococcus aureus	6	0.167909
(2-(4-chlorophenyl)- 4-{[(6-methyl-2-pyridinyl)amino]methylene}-1,3-oxazol- 5(4H)-one)	Mycobacterium tuberculosis	7	0.0552595
(2-(4-chlorophenyl)- 4-{[(6-methyl-2-pyridinyl)amino]methylene}-1,3-oxazol- 5(4H)-one)	Staphylococcus epidermidis	8	0.0520853
(2-(4-chlorophenyl)- 4-{[(6-methyl-2-pyridinyl)amino]methylene}-1,3-oxazol- 5(4H)-one)	Salmonella enterica	9	0.0427943
(2-(4-chlorophenyl)- 4-{[(6-methyl-2-pyridinyl)amino]methylene}-1,3-oxazol- 5(4H)-one)	Streptococcus sanguinis	10	0.0383319
(2-(4-chlorophenyl)- 4-{[(6-methyl-2-pyridinyl)amino]methylene}-1,3-oxazol- 5(4H)-one)	Pseudomonas aeruginosa	11	0.0376965
(2-(4-chlorophenyl)- 4-{[(6-methyl-2-pyridinyl)amino]methylene}-1,3-oxazol- 5(4H)-one)	Bacillus subtilis	12	0.0319289
(2-(4-chlorophenyl)- 4-{[(6-methyl-2-pyridinyl)amino]methylene}-1,3-oxazol- 5(4H)-one)	Streptococcus epidermidis	13	0.0279731
(2-(4-chlorophenyl)- 4-{[(6-methyl-2-pyridinyl)amino]methylene}-1,3-oxazol- 5(4H)-one)	Vibrio harveyi	14	0.0224259
(2-(4-chlorophenyl)- 4-{[(6-methyl-2-pyridinyl)amino]methylene}-1,3-oxazol- 5(4H)-one)	Streptococcus gordonii	15	0.0219345
(2-(4-chlorophenyl)- 4-{[(6-methyl-2-pyridinyl)amino]methylene}-1,3-oxazol- 5(4H)-one)	Acinetobacter baumannii	16	0.0154604
(2-(4-chlorophenyl)- 4-{[(6-methyl-2-pyridinyl)amino]methylene}-1,3-oxazol- 5(4H)-one)	Haemophilus influenzae	17	0.0153203
(2-(4-chlorophenyl)- 4-{[(6-methyl-2-pyridinyl)amino]methylene}-1,3-oxazol- 5(4H)-one)	Micrococcus luteus	18	0.0150182
(2-(4-chlorophenyl)- 4-{[(6-methyl-2-pyridinyl)amino]methylene}-1,3-oxazol- 5(4H)-one)	Burkholderia thailandensis	19	0.0127565
(2-(4-chlorophenyl)- 4-{[(6-methyl-2-pyridinyl)amino]methylene}-1,3-oxazol- 5(4H)-one)	Burkholderia pseudomallei	20	0.0123414
(2-{[(2-phenylethyl)sulfanyl]sulfinyl}ethyl)benzene	Streptococcus mutans	1	0.999729
(2-{[(2-phenylethyl)sulfanyl]sulfinyl}ethyl)benzene	Staphylococcus aureus	2	0.936431
(2-{[(2-phenylethyl)sulfanyl]sulfinyl}ethyl)benzene	Streptococcus sanguis	3	0.935139
(2-{[(2-phenylethyl)sulfanyl]sulfinyl}ethyl)benzene	Actinomyces oris	4	0.923717
(2-{[(2-phenylethyl)sulfanyl]sulfinyl}ethyl)benzene	Staphylococcus epidermis	5	0.873697
(2-{[(2-phenylethyl)sulfanyl]sulfinyl}ethyl)benzene	Escherichia coli	6	0.824039
(2-{[(2-phenylethyl)sulfanyl]sulfinyl}ethyl)benzene	Pseudomonas aeruginosa	7	0.698454
(2-{[(2-phenylethyl)sulfanyl]sulfinyl}ethyl)benzene	Staphylococcus epidermidis	8	0.394322
(2-{[(2-phenylethyl)sulfanyl]sulfinyl}ethyl)benzene	Enterococcus faecalis	9	0.33036
(2-{[(2-phenylethyl)sulfanyl]sulfinyl}ethyl)benzene	Streptococcus epidermidis	10	0.263606
(2-{[(2-phenylethyl)sulfanyl]sulfinyl}ethyl)benzene	Mycobacterium tuberculosis	11	0.1527
(2-{[(2-phenylethyl)sulfanyl]sulfinyl}ethyl)benzene	Proteus mirabilis	12	0.142557
(2-{[(2-phenylethyl)sulfanyl]sulfinyl}ethyl)benzene	Candida albicans	13	0.136697
(2-{[(2-phenylethyl)sulfanyl]sulfinyl}ethyl)benzene	Eikenella corrodens	14	0.109328
(2-{[(2-phenylethyl)sulfanyl]sulfinyl}ethyl)benzene	Haemophilus influenzae	15	0.0664743
(2-{[(2-phenylethyl)sulfanyl]sulfinyl}ethyl)benzene	Acinetobacter baumannii	16	0.0656078
(2-{[(2-phenylethyl)sulfanyl]sulfinyl}ethyl)benzene	Klebsiella planticola	17	0.0589706
(2-{[(2-phenylethyl)sulfanyl]sulfinyl}ethyl)benzene	Vibrio harveyi	18	0.05661
(2-{[(2-phenylethyl)sulfanyl]sulfinyl}ethyl)benzene	Streptococcus sanguinis	19	0.0555609
(2-{[(2-phenylethyl)sulfanyl]sulfinyl}ethyl)benzene	Listeria monocytogenes	20	0.0535457
(2E)-1-(1 ,3 -benzodioxol-5-yl)-3-(2-naphthyl)-2-propen-1-one	Staphylococcus epidermidis	1	0.999643
(2E)-1-(1 ,3 -benzodioxol-5-yl)-3-(2-naphthyl)-2-propen-1-one	Enterococcus faecalis	2	0.999561
(2E)-1-(1 ,3 -benzodioxol-5-yl)-3-(2-naphthyl)-2-propen-1-one	Pseudomonas aeruginosa	3	0.997627
(2E)-1-(1 ,3 -benzodioxol-5-yl)-3-(2-naphthyl)-2-propen-1-one	Streptococcus mutans	4	0.993112
(2E)-1-(1 ,3 -benzodioxol-5-yl)-3-(2-naphthyl)-2-propen-1-one	Staphylococcus aureus	5	0.987455
(2E)-1-(1 ,3 -benzodioxol-5-yl)-3-(2-naphthyl)-2-propen-1-one	Escherichia coli	6	0.852265
(2E)-1-(1 ,3 -benzodioxol-5-yl)-3-(2-naphthyl)-2-propen-1-one	Candida albicans	7	0.825431
(2E)-1-(1 ,3 -benzodioxol-5-yl)-3-(2-naphthyl)-2-propen-1-one	Salmonella enterica	8	0.638691
(2E)-1-(1 ,3 -benzodioxol-5-yl)-3-(2-naphthyl)-2-propen-1-one	Bacillus subtilis	9	0.636785
(2E)-1-(1 ,3 -benzodioxol-5-yl)-3-(2-naphthyl)-2-propen-1-one	Listeria monocytogenes	10	0.547531
(2E)-1-(1 ,3 -benzodioxol-5-yl)-3-(2-naphthyl)-2-propen-1-one	Micrococcus luteus	11	0.542937
(2E)-1-(1 ,3 -benzodioxol-5-yl)-3-(2-naphthyl)-2-propen-1-one	Stenotrophomonas maltophilia	12	0.458257
(2E)-1-(1 ,3 -benzodioxol-5-yl)-3-(2-naphthyl)-2-propen-1-one	Klebsiella planticola	13	0.446108
(2E)-1-(1 ,3 -benzodioxol-5-yl)-3-(2-naphthyl)-2-propen-1-one	Actinomyces oris	14	0.242182
(2E)-1-(1 ,3 -benzodioxol-5-yl)-3-(2-naphthyl)-2-propen-1-one	Streptococcus sanguinis	15	0.238048
(2E)-1-(1 ,3 -benzodioxol-5-yl)-3-(2-naphthyl)-2-propen-1-one	Streptococcus gordonii	16	0.234817
(2E)-1-(1 ,3 -benzodioxol-5-yl)-3-(2-naphthyl)-2-propen-1-one	Human immunodeficiency virus 1	17	0.234485
(2E)-1-(1 ,3 -benzodioxol-5-yl)-3-(2-naphthyl)-2-propen-1-one	Acinetobacter baumannii	18	0.171192
(2E)-1-(1 ,3 -benzodioxol-5-yl)-3-(2-naphthyl)-2-propen-1-one	Klebsiella pneumoniae	19	0.154541
(2E)-1-(1 ,3 -benzodioxol-5-yl)-3-(2-naphthyl)-2-propen-1-one	Burkholderia thailandensis	20	0.152767
(2E)-1-(1,3-benzodioxol-5-yl)-3-(2-chloro-quinolin-3-yl)-2-propen-1-one	Enterococcus faecalis	1	0.999553
(2E)-1-(1,3-benzodioxol-5-yl)-3-(2-chloro-quinolin-3-yl)-2-propen-1-one	Staphylococcus epidermidis	2	0.999223
(2E)-1-(1,3-benzodioxol-5-yl)-3-(2-chloro-quinolin-3-yl)-2-propen-1-one	Pseudomonas aeruginosa	3	0.997864
(2E)-1-(1,3-benzodioxol-5-yl)-3-(2-chloro-quinolin-3-yl)-2-propen-1-one	Streptococcus mutans	4	0.992967
(2E)-1-(1,3-benzodioxol-5-yl)-3-(2-chloro-quinolin-3-yl)-2-propen-1-one	Staphylococcus aureus	5	0.981159
(2E)-1-(1,3-benzodioxol-5-yl)-3-(2-chloro-quinolin-3-yl)-2-propen-1-one	Candida albicans	6	0.925728
(2E)-1-(1,3-benzodioxol-5-yl)-3-(2-chloro-quinolin-3-yl)-2-propen-1-one	Escherichia coli	7	0.804018
(2E)-1-(1,3-benzodioxol-5-yl)-3-(2-chloro-quinolin-3-yl)-2-propen-1-one	Salmonella enterica	8	0.338315
(2E)-1-(1,3-benzodioxol-5-yl)-3-(2-chloro-quinolin-3-yl)-2-propen-1-one	Bacillus subtilis	9	0.325299
(2E)-1-(1,3-benzodioxol-5-yl)-3-(2-chloro-quinolin-3-yl)-2-propen-1-one	Listeria monocytogenes	10	0.31327
(2E)-1-(1,3-benzodioxol-5-yl)-3-(2-chloro-quinolin-3-yl)-2-propen-1-one	Klebsiella planticola	11	0.280872
(2E)-1-(1,3-benzodioxol-5-yl)-3-(2-chloro-quinolin-3-yl)-2-propen-1-one	Micrococcus luteus	12	0.24183
(2E)-1-(1,3-benzodioxol-5-yl)-3-(2-chloro-quinolin-3-yl)-2-propen-1-one	Stenotrophomonas maltophilia	13	0.226377
(2E)-1-(1,3-benzodioxol-5-yl)-3-(2-chloro-quinolin-3-yl)-2-propen-1-one	Human immunodeficiency virus 1	14	0.178781
(2E)-1-(1,3-benzodioxol-5-yl)-3-(2-chloro-quinolin-3-yl)-2-propen-1-one	Actinomyces oris	15	0.158824
(2E)-1-(1,3-benzodioxol-5-yl)-3-(2-chloro-quinolin-3-yl)-2-propen-1-one	Staphylococcus epidermis	16	0.136067
(2E)-1-(1,3-benzodioxol-5-yl)-3-(2-chloro-quinolin-3-yl)-2-propen-1-one	Streptococcus sanguinis	17	0.114932
(2E)-1-(1,3-benzodioxol-5-yl)-3-(2-chloro-quinolin-3-yl)-2-propen-1-one	Streptococcus sanguis	18	0.113323
(2E)-1-(1,3-benzodioxol-5-yl)-3-(2-chloro-quinolin-3-yl)-2-propen-1-one	Streptococcus gordonii	19	0.112622
(2E)-1-(1,3-benzodioxol-5-yl)-3-(2-chloro-quinolin-3-yl)-2-propen-1-one	Acinetobacter baumannii	20	0.111069
(2E)-1-(1,3-benzodioxol-5-yl)-3-[5-(2-nitro-phenyl)-furan-2-yl]-2-propen-1-one	Staphylococcus epidermidis	1	0.999588
(2E)-1-(1,3-benzodioxol-5-yl)-3-[5-(2-nitro-phenyl)-furan-2-yl]-2-propen-1-one	Enterococcus faecalis	2	0.999054
(2E)-1-(1,3-benzodioxol-5-yl)-3-[5-(2-nitro-phenyl)-furan-2-yl]-2-propen-1-one	Staphylococcus aureus	3	0.993132
(2E)-1-(1,3-benzodioxol-5-yl)-3-[5-(2-nitro-phenyl)-furan-2-yl]-2-propen-1-one	Streptococcus mutans	4	0.992615
(2E)-1-(1,3-benzodioxol-5-yl)-3-[5-(2-nitro-phenyl)-furan-2-yl]-2-propen-1-one	Pseudomonas aeruginosa	5	0.991602
(2E)-1-(1,3-benzodioxol-5-yl)-3-[5-(2-nitro-phenyl)-furan-2-yl]-2-propen-1-one	Escherichia coli	6	0.819292
(2E)-1-(1,3-benzodioxol-5-yl)-3-[5-(2-nitro-phenyl)-furan-2-yl]-2-propen-1-one	Bacillus subtilis	7	0.776746
(2E)-1-(1,3-benzodioxol-5-yl)-3-[5-(2-nitro-phenyl)-furan-2-yl]-2-propen-1-one	Micrococcus luteus	8	0.755707
(2E)-1-(1,3-benzodioxol-5-yl)-3-[5-(2-nitro-phenyl)-furan-2-yl]-2-propen-1-one	Salmonella enterica	9	0.689885
(2E)-1-(1,3-benzodioxol-5-yl)-3-[5-(2-nitro-phenyl)-furan-2-yl]-2-propen-1-one	Listeria monocytogenes	10	0.650861
(2E)-1-(1,3-benzodioxol-5-yl)-3-[5-(2-nitro-phenyl)-furan-2-yl]-2-propen-1-one	Stenotrophomonas maltophilia	11	0.635777
(2E)-1-(1,3-benzodioxol-5-yl)-3-[5-(2-nitro-phenyl)-furan-2-yl]-2-propen-1-one	Streptococcus sanguinis	12	0.599287
(2E)-1-(1,3-benzodioxol-5-yl)-3-[5-(2-nitro-phenyl)-furan-2-yl]-2-propen-1-one	Streptococcus gordonii	13	0.558435
(2E)-1-(1,3-benzodioxol-5-yl)-3-[5-(2-nitro-phenyl)-furan-2-yl]-2-propen-1-one	Vibrio cholerae	14	0.502808
(2E)-1-(1,3-benzodioxol-5-yl)-3-[5-(2-nitro-phenyl)-furan-2-yl]-2-propen-1-one	Burkholderia thailandensis	15	0.441011
(2E)-1-(1,3-benzodioxol-5-yl)-3-[5-(2-nitro-phenyl)-furan-2-yl]-2-propen-1-one	Burkholderia pseudomallei	16	0.428118
(2E)-1-(1,3-benzodioxol-5-yl)-3-[5-(2-nitro-phenyl)-furan-2-yl]-2-propen-1-one	Candida glabrata	17	0.422504
(2E)-1-(1,3-benzodioxol-5-yl)-3-[5-(2-nitro-phenyl)-furan-2-yl]-2-propen-1-one	Enterococcus gallinarum	18	0.408638
(2E)-1-(1,3-benzodioxol-5-yl)-3-[5-(2-nitro-phenyl)-furan-2-yl]-2-propen-1-one	Vibrio harveyi	19	0.400755
(2E)-1-(1,3-benzodioxol-5-yl)-3-[5-(2-nitro-phenyl)-furan-2-yl]-2-propen-1-one	Mycobacterium smegmatis	20	0.400311
(2E)-1-(2 ,4 ,5 -trimethoxyphenyl)-3-(2-chloro-6-methoxy-quinolin-3-yl)-2-propen-1-one	Enterococcus faecalis	1	0.999025
(2E)-1-(2 ,4 ,5 -trimethoxyphenyl)-3-(2-chloro-6-methoxy-quinolin-3-yl)-2-propen-1-one	Staphylococcus epidermidis	2	0.997095
(2E)-1-(2 ,4 ,5 -trimethoxyphenyl)-3-(2-chloro-6-methoxy-quinolin-3-yl)-2-propen-1-one	Pseudomonas aeruginosa	3	0.996736
(2E)-1-(2 ,4 ,5 -trimethoxyphenyl)-3-(2-chloro-6-methoxy-quinolin-3-yl)-2-propen-1-one	Streptococcus mutans	4	0.989804
(2E)-1-(2 ,4 ,5 -trimethoxyphenyl)-3-(2-chloro-6-methoxy-quinolin-3-yl)-2-propen-1-one	Candida albicans	5	0.954306
(2E)-1-(2 ,4 ,5 -trimethoxyphenyl)-3-(2-chloro-6-methoxy-quinolin-3-yl)-2-propen-1-one	Staphylococcus aureus	6	0.944546
(2E)-1-(2 ,4 ,5 -trimethoxyphenyl)-3-(2-chloro-6-methoxy-quinolin-3-yl)-2-propen-1-one	Escherichia coli	7	0.686246
(2E)-1-(2 ,4 ,5 -trimethoxyphenyl)-3-(2-chloro-6-methoxy-quinolin-3-yl)-2-propen-1-one	Staphylococcus epidermis	8	0.151202
(2E)-1-(2 ,4 ,5 -trimethoxyphenyl)-3-(2-chloro-6-methoxy-quinolin-3-yl)-2-propen-1-one	Bacillus subtilis	9	0.109431
(2E)-1-(2 ,4 ,5 -trimethoxyphenyl)-3-(2-chloro-6-methoxy-quinolin-3-yl)-2-propen-1-one	Listeria monocytogenes	10	0.0988595
(2E)-1-(2 ,4 ,5 -trimethoxyphenyl)-3-(2-chloro-6-methoxy-quinolin-3-yl)-2-propen-1-one	Klebsiella planticola	11	0.092788
(2E)-1-(2 ,4 ,5 -trimethoxyphenyl)-3-(2-chloro-6-methoxy-quinolin-3-yl)-2-propen-1-one	Actinomyces oris	12	0.092393
(2E)-1-(2 ,4 ,5 -trimethoxyphenyl)-3-(2-chloro-6-methoxy-quinolin-3-yl)-2-propen-1-one	Salmonella enterica	13	0.0874609
(2E)-1-(2 ,4 ,5 -trimethoxyphenyl)-3-(2-chloro-6-methoxy-quinolin-3-yl)-2-propen-1-one	Micrococcus luteus	14	0.0799871
(2E)-1-(2 ,4 ,5 -trimethoxyphenyl)-3-(2-chloro-6-methoxy-quinolin-3-yl)-2-propen-1-one	Stenotrophomonas maltophilia	15	0.0729178
(2E)-1-(2 ,4 ,5 -trimethoxyphenyl)-3-(2-chloro-6-methoxy-quinolin-3-yl)-2-propen-1-one	Streptococcus sanguis	16	0.0728297
(2E)-1-(2 ,4 ,5 -trimethoxyphenyl)-3-(2-chloro-6-methoxy-quinolin-3-yl)-2-propen-1-one	Human immunodeficiency virus 1	17	0.066248
(2E)-1-(2 ,4 ,5 -trimethoxyphenyl)-3-(2-chloro-6-methoxy-quinolin-3-yl)-2-propen-1-one	Acinetobacter baumannii	18	0.0497274
(2E)-1-(2 ,4 ,5 -trimethoxyphenyl)-3-(2-chloro-6-methoxy-quinolin-3-yl)-2-propen-1-one	Streptococcus sanguinis	19	0.0437035
(2E)-1-(2 ,4 ,5 -trimethoxyphenyl)-3-(2-chloro-6-methoxy-quinolin-3-yl)-2-propen-1-one	Streptococcus gordonii	20	0.0411867
(2E)-1-(2 ,4 ,5 -trimethoxyphenyl)-3-(2-chloro-quinolin-3-yl)-2-propen-1-one	Enterococcus faecalis	1	0.999078
(2E)-1-(2 ,4 ,5 -trimethoxyphenyl)-3-(2-chloro-quinolin-3-yl)-2-propen-1-one	Pseudomonas aeruginosa	2	0.996561
(2E)-1-(2 ,4 ,5 -trimethoxyphenyl)-3-(2-chloro-quinolin-3-yl)-2-propen-1-one	Staphylococcus epidermidis	3	0.996439
(2E)-1-(2 ,4 ,5 -trimethoxyphenyl)-3-(2-chloro-quinolin-3-yl)-2-propen-1-one	Streptococcus mutans	4	0.990798
(2E)-1-(2 ,4 ,5 -trimethoxyphenyl)-3-(2-chloro-quinolin-3-yl)-2-propen-1-one	Candida albicans	5	0.981777
(2E)-1-(2 ,4 ,5 -trimethoxyphenyl)-3-(2-chloro-quinolin-3-yl)-2-propen-1-one	Staphylococcus aureus	6	0.977476
(2E)-1-(2 ,4 ,5 -trimethoxyphenyl)-3-(2-chloro-quinolin-3-yl)-2-propen-1-one	Escherichia coli	7	0.585775
(2E)-1-(2 ,4 ,5 -trimethoxyphenyl)-3-(2-chloro-quinolin-3-yl)-2-propen-1-one	Salmonella enterica	8	0.203683
(2E)-1-(2 ,4 ,5 -trimethoxyphenyl)-3-(2-chloro-quinolin-3-yl)-2-propen-1-one	Staphylococcus epidermis	9	0.179876
(2E)-1-(2 ,4 ,5 -trimethoxyphenyl)-3-(2-chloro-quinolin-3-yl)-2-propen-1-one	Bacillus subtilis	10	0.165308
(2E)-1-(2 ,4 ,5 -trimethoxyphenyl)-3-(2-chloro-quinolin-3-yl)-2-propen-1-one	Klebsiella planticola	11	0.131787
(2E)-1-(2 ,4 ,5 -trimethoxyphenyl)-3-(2-chloro-quinolin-3-yl)-2-propen-1-one	Micrococcus luteus	12	0.104195
(2E)-1-(2 ,4 ,5 -trimethoxyphenyl)-3-(2-chloro-quinolin-3-yl)-2-propen-1-one	Listeria monocytogenes	13	0.100546
(2E)-1-(2 ,4 ,5 -trimethoxyphenyl)-3-(2-chloro-quinolin-3-yl)-2-propen-1-one	Streptococcus sanguis	14	0.0996368
(2E)-1-(2 ,4 ,5 -trimethoxyphenyl)-3-(2-chloro-quinolin-3-yl)-2-propen-1-one	Human immunodeficiency virus 1	15	0.0934187
(2E)-1-(2 ,4 ,5 -trimethoxyphenyl)-3-(2-chloro-quinolin-3-yl)-2-propen-1-one	Actinomyces oris	16	0.0882189
(2E)-1-(2 ,4 ,5 -trimethoxyphenyl)-3-(2-chloro-quinolin-3-yl)-2-propen-1-one	Stenotrophomonas maltophilia	17	0.0730729
(2E)-1-(2 ,4 ,5 -trimethoxyphenyl)-3-(2-chloro-quinolin-3-yl)-2-propen-1-one	Acinetobacter baumannii	18	0.0318274
(2E)-1-(2 ,4 ,5 -trimethoxyphenyl)-3-(2-chloro-quinolin-3-yl)-2-propen-1-one	Streptococcus sanguinis	19	0.0191611
(2E)-1-(2 ,4 ,5 -trimethoxyphenyl)-3-(2-chloro-quinolin-3-yl)-2-propen-1-one	Streptococcus epidermidis	20	0.0181229
(2E)-1-(2 ,4 ,5 -trimethoxyphenyl)-3-(2-naphthyl)-2-propen-1-one	Staphylococcus epidermidis	1	0.99965
(2E)-1-(2 ,4 ,5 -trimethoxyphenyl)-3-(2-naphthyl)-2-propen-1-one	Enterococcus faecalis	2	0.999263
(2E)-1-(2 ,4 ,5 -trimethoxyphenyl)-3-(2-naphthyl)-2-propen-1-one	Pseudomonas aeruginosa	3	0.994126
(2E)-1-(2 ,4 ,5 -trimethoxyphenyl)-3-(2-naphthyl)-2-propen-1-one	Streptococcus mutans	4	0.992901
(2E)-1-(2 ,4 ,5 -trimethoxyphenyl)-3-(2-naphthyl)-2-propen-1-one	Staphylococcus aureus	5	0.992554
(2E)-1-(2 ,4 ,5 -trimethoxyphenyl)-3-(2-naphthyl)-2-propen-1-one	Escherichia coli	6	0.828904
(2E)-1-(2 ,4 ,5 -trimethoxyphenyl)-3-(2-naphthyl)-2-propen-1-one	Bacillus subtilis	7	0.800366
(2E)-1-(2 ,4 ,5 -trimethoxyphenyl)-3-(2-naphthyl)-2-propen-1-one	Micrococcus luteus	8	0.770315
(2E)-1-(2 ,4 ,5 -trimethoxyphenyl)-3-(2-naphthyl)-2-propen-1-one	Salmonella enterica	9	0.722111
(2E)-1-(2 ,4 ,5 -trimethoxyphenyl)-3-(2-naphthyl)-2-propen-1-one	Listeria monocytogenes	10	0.669087
(2E)-1-(2 ,4 ,5 -trimethoxyphenyl)-3-(2-naphthyl)-2-propen-1-one	Stenotrophomonas maltophilia	11	0.646462
(2E)-1-(2 ,4 ,5 -trimethoxyphenyl)-3-(2-naphthyl)-2-propen-1-one	Streptococcus sanguinis	12	0.50764
(2E)-1-(2 ,4 ,5 -trimethoxyphenyl)-3-(2-naphthyl)-2-propen-1-one	Streptococcus gordonii	13	0.485557
(2E)-1-(2 ,4 ,5 -trimethoxyphenyl)-3-(2-naphthyl)-2-propen-1-one	Vibrio cholerae	14	0.443327
(2E)-1-(2 ,4 ,5 -trimethoxyphenyl)-3-(2-naphthyl)-2-propen-1-one	Klebsiella planticola	15	0.43442
(2E)-1-(2 ,4 ,5 -trimethoxyphenyl)-3-(2-naphthyl)-2-propen-1-one	Burkholderia thailandensis	16	0.373398
(2E)-1-(2 ,4 ,5 -trimethoxyphenyl)-3-(2-naphthyl)-2-propen-1-one	Candida albicans	17	0.364124
(2E)-1-(2 ,4 ,5 -trimethoxyphenyl)-3-(2-naphthyl)-2-propen-1-one	Enterococcus gallinarum	18	0.3596
(2E)-1-(2 ,4 ,5 -trimethoxyphenyl)-3-(2-naphthyl)-2-propen-1-one	Candida glabrata	19	0.353096
(2E)-1-(2 ,4 ,5 -trimethoxyphenyl)-3-(2-naphthyl)-2-propen-1-one	Burkholderia pseudomallei	20	0.350157
(2E)-1-(2 ,5 -dimethoxyphenyl)-3-(2-naphthyl)-2-propen-1-one	Staphylococcus epidermidis	1	0.999721
(2E)-1-(2 ,5 -dimethoxyphenyl)-3-(2-naphthyl)-2-propen-1-one	Enterococcus faecalis	2	0.999503
(2E)-1-(2 ,5 -dimethoxyphenyl)-3-(2-naphthyl)-2-propen-1-one	Pseudomonas aeruginosa	3	0.995833
(2E)-1-(2 ,5 -dimethoxyphenyl)-3-(2-naphthyl)-2-propen-1-one	Staphylococcus aureus	4	0.995796
(2E)-1-(2 ,5 -dimethoxyphenyl)-3-(2-naphthyl)-2-propen-1-one	Streptococcus mutans	5	0.995023
(2E)-1-(2 ,5 -dimethoxyphenyl)-3-(2-naphthyl)-2-propen-1-one	Bacillus subtilis	6	0.856046
(2E)-1-(2 ,5 -dimethoxyphenyl)-3-(2-naphthyl)-2-propen-1-one	Escherichia coli	7	0.841114
(2E)-1-(2 ,5 -dimethoxyphenyl)-3-(2-naphthyl)-2-propen-1-one	Salmonella enterica	8	0.826924
(2E)-1-(2 ,5 -dimethoxyphenyl)-3-(2-naphthyl)-2-propen-1-one	Micrococcus luteus	9	0.808767
(2E)-1-(2 ,5 -dimethoxyphenyl)-3-(2-naphthyl)-2-propen-1-one	Candida albicans	10	0.713915
(2E)-1-(2 ,5 -dimethoxyphenyl)-3-(2-naphthyl)-2-propen-1-one	Listeria monocytogenes	11	0.678819
(2E)-1-(2 ,5 -dimethoxyphenyl)-3-(2-naphthyl)-2-propen-1-one	Stenotrophomonas maltophilia	12	0.610076
(2E)-1-(2 ,5 -dimethoxyphenyl)-3-(2-naphthyl)-2-propen-1-one	Klebsiella planticola	13	0.557611
(2E)-1-(2 ,5 -dimethoxyphenyl)-3-(2-naphthyl)-2-propen-1-one	Vibrio cholerae	14	0.379044
(2E)-1-(2 ,5 -dimethoxyphenyl)-3-(2-naphthyl)-2-propen-1-one	Streptococcus sanguinis	15	0.315996
(2E)-1-(2 ,5 -dimethoxyphenyl)-3-(2-naphthyl)-2-propen-1-one	Human immunodeficiency virus 1	16	0.287504
(2E)-1-(2 ,5 -dimethoxyphenyl)-3-(2-naphthyl)-2-propen-1-one	Streptococcus gordonii	17	0.262998
(2E)-1-(2 ,5 -dimethoxyphenyl)-3-(2-naphthyl)-2-propen-1-one	Actinomyces oris	18	0.261331
(2E)-1-(2 ,5 -dimethoxyphenyl)-3-(2-naphthyl)-2-propen-1-one	Acinetobacter baumannii	19	0.231723
(2E)-1-(2 ,5 -dimethoxyphenyl)-3-(2-naphthyl)-2-propen-1-one	Streptococcus epidermidis	20	0.229683
(2E)-1-(2 ,5 -dimethoxyphenyl)-3-[2,5-dimethyl-1-(3-trifluoromethyl-phenyl)-1H-pirrol-3-yl]-2-propen-1-one	Enterococcus faecalis	1	0.998518
(2E)-1-(2 ,5 -dimethoxyphenyl)-3-[2,5-dimethyl-1-(3-trifluoromethyl-phenyl)-1H-pirrol-3-yl]-2-propen-1-one	Pseudomonas aeruginosa	2	0.994583
(2E)-1-(2 ,5 -dimethoxyphenyl)-3-[2,5-dimethyl-1-(3-trifluoromethyl-phenyl)-1H-pirrol-3-yl]-2-propen-1-one	Staphylococcus epidermidis	3	0.993596
(2E)-1-(2 ,5 -dimethoxyphenyl)-3-[2,5-dimethyl-1-(3-trifluoromethyl-phenyl)-1H-pirrol-3-yl]-2-propen-1-one	Streptococcus mutans	4	0.9888
(2E)-1-(2 ,5 -dimethoxyphenyl)-3-[2,5-dimethyl-1-(3-trifluoromethyl-phenyl)-1H-pirrol-3-yl]-2-propen-1-one	Candida albicans	5	0.980982
(2E)-1-(2 ,5 -dimethoxyphenyl)-3-[2,5-dimethyl-1-(3-trifluoromethyl-phenyl)-1H-pirrol-3-yl]-2-propen-1-one	Staphylococcus aureus	6	0.964899
(2E)-1-(2 ,5 -dimethoxyphenyl)-3-[2,5-dimethyl-1-(3-trifluoromethyl-phenyl)-1H-pirrol-3-yl]-2-propen-1-one	Escherichia coli	7	0.49863
(2E)-1-(2 ,5 -dimethoxyphenyl)-3-[2,5-dimethyl-1-(3-trifluoromethyl-phenyl)-1H-pirrol-3-yl]-2-propen-1-one	Staphylococcus epidermis	8	0.178088
(2E)-1-(2 ,5 -dimethoxyphenyl)-3-[2,5-dimethyl-1-(3-trifluoromethyl-phenyl)-1H-pirrol-3-yl]-2-propen-1-one	Salmonella enterica	9	0.103647
(2E)-1-(2 ,5 -dimethoxyphenyl)-3-[2,5-dimethyl-1-(3-trifluoromethyl-phenyl)-1H-pirrol-3-yl]-2-propen-1-one	Bacillus subtilis	10	0.0796412
(2E)-1-(2 ,5 -dimethoxyphenyl)-3-[2,5-dimethyl-1-(3-trifluoromethyl-phenyl)-1H-pirrol-3-yl]-2-propen-1-one	Klebsiella planticola	11	0.0777284
(2E)-1-(2 ,5 -dimethoxyphenyl)-3-[2,5-dimethyl-1-(3-trifluoromethyl-phenyl)-1H-pirrol-3-yl]-2-propen-1-one	Streptococcus sanguis	12	0.07524
(2E)-1-(2 ,5 -dimethoxyphenyl)-3-[2,5-dimethyl-1-(3-trifluoromethyl-phenyl)-1H-pirrol-3-yl]-2-propen-1-one	Listeria monocytogenes	13	0.0611044
(2E)-1-(2 ,5 -dimethoxyphenyl)-3-[2,5-dimethyl-1-(3-trifluoromethyl-phenyl)-1H-pirrol-3-yl]-2-propen-1-one	Actinomyces oris	14	0.0601599
(2E)-1-(2 ,5 -dimethoxyphenyl)-3-[2,5-dimethyl-1-(3-trifluoromethyl-phenyl)-1H-pirrol-3-yl]-2-propen-1-one	Human immunodeficiency virus 1	15	0.0578391
(2E)-1-(2 ,5 -dimethoxyphenyl)-3-[2,5-dimethyl-1-(3-trifluoromethyl-phenyl)-1H-pirrol-3-yl]-2-propen-1-one	Micrococcus luteus	16	0.0490228
(2E)-1-(2 ,5 -dimethoxyphenyl)-3-[2,5-dimethyl-1-(3-trifluoromethyl-phenyl)-1H-pirrol-3-yl]-2-propen-1-one	Stenotrophomonas maltophilia	17	0.0393001
(2E)-1-(2 ,5 -dimethoxyphenyl)-3-[2,5-dimethyl-1-(3-trifluoromethyl-phenyl)-1H-pirrol-3-yl]-2-propen-1-one	Acinetobacter baumannii	18	0.0184092
(2E)-1-(2 ,5 -dimethoxyphenyl)-3-[2,5-dimethyl-1-(3-trifluoromethyl-phenyl)-1H-pirrol-3-yl]-2-propen-1-one	Mycobacterium tuberculosis	19	0.0120078
(2E)-1-(2 ,5 -dimethoxyphenyl)-3-[2,5-dimethyl-1-(3-trifluoromethyl-phenyl)-1H-pirrol-3-yl]-2-propen-1-one	Streptococcus sanguinis	20	0.0108244
(2E)-1-(3 ,4 ,5 -trimethoxyphenyl)-3-(2-naphthyl)-2-propen-1-one	Staphylococcus epidermidis	1	0.9997
(2E)-1-(3 ,4 ,5 -trimethoxyphenyl)-3-(2-naphthyl)-2-propen-1-one	Enterococcus faecalis	2	0.999513
(2E)-1-(3 ,4 ,5 -trimethoxyphenyl)-3-(2-naphthyl)-2-propen-1-one	Pseudomonas aeruginosa	3	0.997228
(2E)-1-(3 ,4 ,5 -trimethoxyphenyl)-3-(2-naphthyl)-2-propen-1-one	Streptococcus mutans	4	0.993297
(2E)-1-(3 ,4 ,5 -trimethoxyphenyl)-3-(2-naphthyl)-2-propen-1-one	Staphylococcus aureus	5	0.988308
(2E)-1-(3 ,4 ,5 -trimethoxyphenyl)-3-(2-naphthyl)-2-propen-1-one	Escherichia coli	6	0.868588
(2E)-1-(3 ,4 ,5 -trimethoxyphenyl)-3-(2-naphthyl)-2-propen-1-one	Bacillus subtilis	7	0.7246
(2E)-1-(3 ,4 ,5 -trimethoxyphenyl)-3-(2-naphthyl)-2-propen-1-one	Candida albicans	8	0.718434
(2E)-1-(3 ,4 ,5 -trimethoxyphenyl)-3-(2-naphthyl)-2-propen-1-one	Salmonella enterica	9	0.704068
(2E)-1-(3 ,4 ,5 -trimethoxyphenyl)-3-(2-naphthyl)-2-propen-1-one	Micrococcus luteus	10	0.653532
(2E)-1-(3 ,4 ,5 -trimethoxyphenyl)-3-(2-naphthyl)-2-propen-1-one	Listeria monocytogenes	11	0.618992
(2E)-1-(3 ,4 ,5 -trimethoxyphenyl)-3-(2-naphthyl)-2-propen-1-one	Stenotrophomonas maltophilia	12	0.55363
(2E)-1-(3 ,4 ,5 -trimethoxyphenyl)-3-(2-naphthyl)-2-propen-1-one	Klebsiella planticola	13	0.484319
(2E)-1-(3 ,4 ,5 -trimethoxyphenyl)-3-(2-naphthyl)-2-propen-1-one	Streptococcus sanguinis	14	0.314631
(2E)-1-(3 ,4 ,5 -trimethoxyphenyl)-3-(2-naphthyl)-2-propen-1-one	Streptococcus gordonii	15	0.297098
(2E)-1-(3 ,4 ,5 -trimethoxyphenyl)-3-(2-naphthyl)-2-propen-1-one	Actinomyces oris	16	0.236166
(2E)-1-(3 ,4 ,5 -trimethoxyphenyl)-3-(2-naphthyl)-2-propen-1-one	Human immunodeficiency virus 1	17	0.229139
(2E)-1-(3 ,4 ,5 -trimethoxyphenyl)-3-(2-naphthyl)-2-propen-1-one	Vibrio cholerae	18	0.218762
(2E)-1-(3 ,4 ,5 -trimethoxyphenyl)-3-(2-naphthyl)-2-propen-1-one	Klebsiella pneumoniae	19	0.208808
(2E)-1-(3 ,4 ,5 -trimethoxyphenyl)-3-(2-naphthyl)-2-propen-1-one	Enterococcus gallinarum	20	0.192869
(2E)-1-(3 ,4 -dimethoxyphenyl)-3-(2-naphthyl)-2-propen-1-one	Staphylococcus epidermidis	1	0.999653
(2E)-1-(3 ,4 -dimethoxyphenyl)-3-(2-naphthyl)-2-propen-1-one	Enterococcus faecalis	2	0.999582
(2E)-1-(3 ,4 -dimethoxyphenyl)-3-(2-naphthyl)-2-propen-1-one	Pseudomonas aeruginosa	3	0.997092
(2E)-1-(3 ,4 -dimethoxyphenyl)-3-(2-naphthyl)-2-propen-1-one	Staphylococcus aureus	4	0.995665
(2E)-1-(3 ,4 -dimethoxyphenyl)-3-(2-naphthyl)-2-propen-1-one	Streptococcus mutans	5	0.995069
(2E)-1-(3 ,4 -dimethoxyphenyl)-3-(2-naphthyl)-2-propen-1-one	Candida albicans	6	0.843143
(2E)-1-(3 ,4 -dimethoxyphenyl)-3-(2-naphthyl)-2-propen-1-one	Escherichia coli	7	0.832339
(2E)-1-(3 ,4 -dimethoxyphenyl)-3-(2-naphthyl)-2-propen-1-one	Bacillus subtilis	8	0.811429
(2E)-1-(3 ,4 -dimethoxyphenyl)-3-(2-naphthyl)-2-propen-1-one	Salmonella enterica	9	0.797947
(2E)-1-(3 ,4 -dimethoxyphenyl)-3-(2-naphthyl)-2-propen-1-one	Micrococcus luteus	10	0.731783
(2E)-1-(3 ,4 -dimethoxyphenyl)-3-(2-naphthyl)-2-propen-1-one	Listeria monocytogenes	11	0.616709
(2E)-1-(3 ,4 -dimethoxyphenyl)-3-(2-naphthyl)-2-propen-1-one	Stenotrophomonas maltophilia	12	0.528324
(2E)-1-(3 ,4 -dimethoxyphenyl)-3-(2-naphthyl)-2-propen-1-one	Klebsiella planticola	13	0.518369
(2E)-1-(3 ,4 -dimethoxyphenyl)-3-(2-naphthyl)-2-propen-1-one	Human immunodeficiency virus 1	14	0.322123
(2E)-1-(3 ,4 -dimethoxyphenyl)-3-(2-naphthyl)-2-propen-1-one	Vibrio cholerae	15	0.278424
(2E)-1-(3 ,4 -dimethoxyphenyl)-3-(2-naphthyl)-2-propen-1-one	Actinomyces oris	16	0.238508
(2E)-1-(3 ,4 -dimethoxyphenyl)-3-(2-naphthyl)-2-propen-1-one	Acinetobacter baumannii	17	0.220554
(2E)-1-(3 ,4 -dimethoxyphenyl)-3-(2-naphthyl)-2-propen-1-one	Streptococcus sanguinis	18	0.210895
(2E)-1-(3 ,4 -dimethoxyphenyl)-3-(2-naphthyl)-2-propen-1-one	Streptococcus epidermidis	19	0.18224
(2E)-1-(3 ,4 -dimethoxyphenyl)-3-(2-naphthyl)-2-propen-1-one	Streptococcus gordonii	20	0.175625
(2E)-1-(3 ,5 -dimethoxyphenyl)-3-(2-naphthyl)-2-propen-1-one	Staphylococcus epidermidis	1	0.999627
(2E)-1-(3 ,5 -dimethoxyphenyl)-3-(2-naphthyl)-2-propen-1-one	Enterococcus faecalis	2	0.998829
(2E)-1-(3 ,5 -dimethoxyphenyl)-3-(2-naphthyl)-2-propen-1-one	Staphylococcus aureus	3	0.995997
(2E)-1-(3 ,5 -dimethoxyphenyl)-3-(2-naphthyl)-2-propen-1-one	Streptococcus mutans	4	0.992556
(2E)-1-(3 ,5 -dimethoxyphenyl)-3-(2-naphthyl)-2-propen-1-one	Pseudomonas aeruginosa	5	0.986715
(2E)-1-(3 ,5 -dimethoxyphenyl)-3-(2-naphthyl)-2-propen-1-one	Bacillus subtilis	6	0.83026
(2E)-1-(3 ,5 -dimethoxyphenyl)-3-(2-naphthyl)-2-propen-1-one	Escherichia coli	7	0.822016
(2E)-1-(3 ,5 -dimethoxyphenyl)-3-(2-naphthyl)-2-propen-1-one	Micrococcus luteus	8	0.797876
(2E)-1-(3 ,5 -dimethoxyphenyl)-3-(2-naphthyl)-2-propen-1-one	Salmonella enterica	9	0.735825
(2E)-1-(3 ,5 -dimethoxyphenyl)-3-(2-naphthyl)-2-propen-1-one	Listeria monocytogenes	10	0.692451
(2E)-1-(3 ,5 -dimethoxyphenyl)-3-(2-naphthyl)-2-propen-1-one	Stenotrophomonas maltophilia	11	0.683154
(2E)-1-(3 ,5 -dimethoxyphenyl)-3-(2-naphthyl)-2-propen-1-one	Streptococcus sanguinis	12	0.586986
(2E)-1-(3 ,5 -dimethoxyphenyl)-3-(2-naphthyl)-2-propen-1-one	Vibrio cholerae	13	0.547973
(2E)-1-(3 ,5 -dimethoxyphenyl)-3-(2-naphthyl)-2-propen-1-one	Streptococcus gordonii	14	0.525957
(2E)-1-(3 ,5 -dimethoxyphenyl)-3-(2-naphthyl)-2-propen-1-one	Burkholderia thailandensis	15	0.466373
(2E)-1-(3 ,5 -dimethoxyphenyl)-3-(2-naphthyl)-2-propen-1-one	Candida glabrata	16	0.42764
(2E)-1-(3 ,5 -dimethoxyphenyl)-3-(2-naphthyl)-2-propen-1-one	Vibrio harveyi	17	0.425746
(2E)-1-(3 ,5 -dimethoxyphenyl)-3-(2-naphthyl)-2-propen-1-one	Burkholderia pseudomallei	18	0.424071
(2E)-1-(3 ,5 -dimethoxyphenyl)-3-(2-naphthyl)-2-propen-1-one	Klebsiella pneumoniae	19	0.417134
(2E)-1-(3 ,5 -dimethoxyphenyl)-3-(2-naphthyl)-2-propen-1-one	Klebsiella planticola	20	0.413419
(2E)-1-(3 -methoxyphenyl)-3-(2-naphthyl)-2-propen-1-one	Staphylococcus epidermidis	1	0.999702
(2E)-1-(3 -methoxyphenyl)-3-(2-naphthyl)-2-propen-1-one	Enterococcus faecalis	2	0.999562
(2E)-1-(3 -methoxyphenyl)-3-(2-naphthyl)-2-propen-1-one	Pseudomonas aeruginosa	3	0.996803
(2E)-1-(3 -methoxyphenyl)-3-(2-naphthyl)-2-propen-1-one	Staphylococcus aureus	4	0.995313
(2E)-1-(3 -methoxyphenyl)-3-(2-naphthyl)-2-propen-1-one	Streptococcus mutans	5	0.995309
(2E)-1-(3 -methoxyphenyl)-3-(2-naphthyl)-2-propen-1-one	Escherichia coli	6	0.837155
(2E)-1-(3 -methoxyphenyl)-3-(2-naphthyl)-2-propen-1-one	Bacillus subtilis	7	0.834004
(2E)-1-(3 -methoxyphenyl)-3-(2-naphthyl)-2-propen-1-one	Salmonella enterica	8	0.80991
(2E)-1-(3 -methoxyphenyl)-3-(2-naphthyl)-2-propen-1-one	Candida albicans	9	0.794364
(2E)-1-(3 -methoxyphenyl)-3-(2-naphthyl)-2-propen-1-one	Micrococcus luteus	10	0.771815
(2E)-1-(3 -methoxyphenyl)-3-(2-naphthyl)-2-propen-1-one	Listeria monocytogenes	11	0.633344
(2E)-1-(3 -methoxyphenyl)-3-(2-naphthyl)-2-propen-1-one	Stenotrophomonas maltophilia	12	0.571964
(2E)-1-(3 -methoxyphenyl)-3-(2-naphthyl)-2-propen-1-one	Klebsiella planticola	13	0.539238
(2E)-1-(3 -methoxyphenyl)-3-(2-naphthyl)-2-propen-1-one	Vibrio cholerae	14	0.322998
(2E)-1-(3 -methoxyphenyl)-3-(2-naphthyl)-2-propen-1-one	Human immunodeficiency virus 1	15	0.312751
(2E)-1-(3 -methoxyphenyl)-3-(2-naphthyl)-2-propen-1-one	Actinomyces oris	16	0.254216
(2E)-1-(3 -methoxyphenyl)-3-(2-naphthyl)-2-propen-1-one	Streptococcus sanguinis	17	0.248108
(2E)-1-(3 -methoxyphenyl)-3-(2-naphthyl)-2-propen-1-one	Acinetobacter baumannii	18	0.225568
(2E)-1-(3 -methoxyphenyl)-3-(2-naphthyl)-2-propen-1-one	Streptococcus gordonii	19	0.21057
(2E)-1-(3 -methoxyphenyl)-3-(2-naphthyl)-2-propen-1-one	Streptococcus epidermidis	20	0.198372
(2E)-1-(4 -methoxyphenyl)-3-(2-naphthyl)-2-propen-1-one	Enterococcus faecalis	1	0.999555
(2E)-1-(4 -methoxyphenyl)-3-(2-naphthyl)-2-propen-1-one	Staphylococcus epidermidis	2	0.999086
(2E)-1-(4 -methoxyphenyl)-3-(2-naphthyl)-2-propen-1-one	Pseudomonas aeruginosa	3	0.997715
(2E)-1-(4 -methoxyphenyl)-3-(2-naphthyl)-2-propen-1-one	Streptococcus mutans	4	0.993448
(2E)-1-(4 -methoxyphenyl)-3-(2-naphthyl)-2-propen-1-one	Staphylococcus aureus	5	0.990757
(2E)-1-(4 -methoxyphenyl)-3-(2-naphthyl)-2-propen-1-one	Candida albicans	6	0.966083
(2E)-1-(4 -methoxyphenyl)-3-(2-naphthyl)-2-propen-1-one	Escherichia coli	7	0.76675
(2E)-1-(4 -methoxyphenyl)-3-(2-naphthyl)-2-propen-1-one	Salmonella enterica	8	0.528544
(2E)-1-(4 -methoxyphenyl)-3-(2-naphthyl)-2-propen-1-one	Bacillus subtilis	9	0.524907
(2E)-1-(4 -methoxyphenyl)-3-(2-naphthyl)-2-propen-1-one	Micrococcus luteus	10	0.415022
(2E)-1-(4 -methoxyphenyl)-3-(2-naphthyl)-2-propen-1-one	Klebsiella planticola	11	0.31637
(2E)-1-(4 -methoxyphenyl)-3-(2-naphthyl)-2-propen-1-one	Listeria monocytogenes	12	0.285903
(2E)-1-(4 -methoxyphenyl)-3-(2-naphthyl)-2-propen-1-one	Human immunodeficiency virus 1	13	0.211884
(2E)-1-(4 -methoxyphenyl)-3-(2-naphthyl)-2-propen-1-one	Stenotrophomonas maltophilia	14	0.208853
(2E)-1-(4 -methoxyphenyl)-3-(2-naphthyl)-2-propen-1-one	Actinomyces oris	15	0.184758
(2E)-1-(4 -methoxyphenyl)-3-(2-naphthyl)-2-propen-1-one	Staphylococcus epidermis	16	0.169578
(2E)-1-(4 -methoxyphenyl)-3-(2-naphthyl)-2-propen-1-one	Streptococcus sanguis	17	0.122239
(2E)-1-(4 -methoxyphenyl)-3-(2-naphthyl)-2-propen-1-one	Acinetobacter baumannii	18	0.0938968
(2E)-1-(4 -methoxyphenyl)-3-(2-naphthyl)-2-propen-1-one	Streptococcus epidermidis	19	0.0629039
(2E)-1-(4 -methoxyphenyl)-3-(2-naphthyl)-2-propen-1-one	Streptococcus sanguinis	20	0.0628831
(2E)-1-(5-clorotiophen-2-yl)-3-(3-methoxy-4-benzyloxi-phenyl)-2-propen-1-one	Enterococcus faecalis	1	0.999539
(2E)-1-(5-clorotiophen-2-yl)-3-(3-methoxy-4-benzyloxi-phenyl)-2-propen-1-one	Staphylococcus epidermidis	2	0.999296
(2E)-1-(5-clorotiophen-2-yl)-3-(3-methoxy-4-benzyloxi-phenyl)-2-propen-1-one	Pseudomonas aeruginosa	3	0.997819
(2E)-1-(5-clorotiophen-2-yl)-3-(3-methoxy-4-benzyloxi-phenyl)-2-propen-1-one	Streptococcus mutans	4	0.993115
(2E)-1-(5-clorotiophen-2-yl)-3-(3-methoxy-4-benzyloxi-phenyl)-2-propen-1-one	Staphylococcus aureus	5	0.980031
(2E)-1-(5-clorotiophen-2-yl)-3-(3-methoxy-4-benzyloxi-phenyl)-2-propen-1-one	Candida albicans	6	0.92877
(2E)-1-(5-clorotiophen-2-yl)-3-(3-methoxy-4-benzyloxi-phenyl)-2-propen-1-one	Escherichia coli	7	0.806501
(2E)-1-(5-clorotiophen-2-yl)-3-(3-methoxy-4-benzyloxi-phenyl)-2-propen-1-one	Salmonella enterica	8	0.350473
(2E)-1-(5-clorotiophen-2-yl)-3-(3-methoxy-4-benzyloxi-phenyl)-2-propen-1-one	Bacillus subtilis	9	0.333017
(2E)-1-(5-clorotiophen-2-yl)-3-(3-methoxy-4-benzyloxi-phenyl)-2-propen-1-one	Listeria monocytogenes	10	0.330561
(2E)-1-(5-clorotiophen-2-yl)-3-(3-methoxy-4-benzyloxi-phenyl)-2-propen-1-one	Klebsiella planticola	11	0.285211
(2E)-1-(5-clorotiophen-2-yl)-3-(3-methoxy-4-benzyloxi-phenyl)-2-propen-1-one	Micrococcus luteus	12	0.254685
(2E)-1-(5-clorotiophen-2-yl)-3-(3-methoxy-4-benzyloxi-phenyl)-2-propen-1-one	Stenotrophomonas maltophilia	13	0.235408
(2E)-1-(5-clorotiophen-2-yl)-3-(3-methoxy-4-benzyloxi-phenyl)-2-propen-1-one	Human immunodeficiency virus 1	14	0.178539
(2E)-1-(5-clorotiophen-2-yl)-3-(3-methoxy-4-benzyloxi-phenyl)-2-propen-1-one	Actinomyces oris	15	0.163356
(2E)-1-(5-clorotiophen-2-yl)-3-(3-methoxy-4-benzyloxi-phenyl)-2-propen-1-one	Staphylococcus epidermis	16	0.14254
(2E)-1-(5-clorotiophen-2-yl)-3-(3-methoxy-4-benzyloxi-phenyl)-2-propen-1-one	Streptococcus sanguinis	17	0.119266
(2E)-1-(5-clorotiophen-2-yl)-3-(3-methoxy-4-benzyloxi-phenyl)-2-propen-1-one	Streptococcus gordonii	18	0.114458
(2E)-1-(5-clorotiophen-2-yl)-3-(3-methoxy-4-benzyloxi-phenyl)-2-propen-1-one	Acinetobacter baumannii	19	0.113037
(2E)-1-(5-clorotiophen-2-yl)-3-(3-methoxy-4-benzyloxi-phenyl)-2-propen-1-one	Streptococcus sanguis	20	0.112578
(2E)-1-[4 -(1H-imidazol-1-yl)phenyl]-3-(2-naphthyl)-2-propen-1-one	Staphylococcus epidermidis	1	0.999614
(2E)-1-[4 -(1H-imidazol-1-yl)phenyl]-3-(2-naphthyl)-2-propen-1-one	Enterococcus faecalis	2	0.999613
(2E)-1-[4 -(1H-imidazol-1-yl)phenyl]-3-(2-naphthyl)-2-propen-1-one	Pseudomonas aeruginosa	3	0.997362
(2E)-1-[4 -(1H-imidazol-1-yl)phenyl]-3-(2-naphthyl)-2-propen-1-one	Staphylococcus aureus	4	0.995381
(2E)-1-[4 -(1H-imidazol-1-yl)phenyl]-3-(2-naphthyl)-2-propen-1-one	Streptococcus mutans	5	0.995268
(2E)-1-[4 -(1H-imidazol-1-yl)phenyl]-3-(2-naphthyl)-2-propen-1-one	Candida albicans	6	0.873619
(2E)-1-[4 -(1H-imidazol-1-yl)phenyl]-3-(2-naphthyl)-2-propen-1-one	Escherichia coli	7	0.83619
(2E)-1-[4 -(1H-imidazol-1-yl)phenyl]-3-(2-naphthyl)-2-propen-1-one	Bacillus subtilis	8	0.798239
(2E)-1-[4 -(1H-imidazol-1-yl)phenyl]-3-(2-naphthyl)-2-propen-1-one	Salmonella enterica	9	0.773254
(2E)-1-[4 -(1H-imidazol-1-yl)phenyl]-3-(2-naphthyl)-2-propen-1-one	Micrococcus luteus	10	0.702762
(2E)-1-[4 -(1H-imidazol-1-yl)phenyl]-3-(2-naphthyl)-2-propen-1-one	Listeria monocytogenes	11	0.581256
(2E)-1-[4 -(1H-imidazol-1-yl)phenyl]-3-(2-naphthyl)-2-propen-1-one	Klebsiella planticola	12	0.502258
(2E)-1-[4 -(1H-imidazol-1-yl)phenyl]-3-(2-naphthyl)-2-propen-1-one	Stenotrophomonas maltophilia	13	0.478764
(2E)-1-[4 -(1H-imidazol-1-yl)phenyl]-3-(2-naphthyl)-2-propen-1-one	Human immunodeficiency virus 1	14	0.314309
(2E)-1-[4 -(1H-imidazol-1-yl)phenyl]-3-(2-naphthyl)-2-propen-1-one	Vibrio cholerae	15	0.238723
(2E)-1-[4 -(1H-imidazol-1-yl)phenyl]-3-(2-naphthyl)-2-propen-1-one	Actinomyces oris	16	0.237697
(2E)-1-[4 -(1H-imidazol-1-yl)phenyl]-3-(2-naphthyl)-2-propen-1-one	Acinetobacter baumannii	17	0.195449
(2E)-1-[4 -(1H-imidazol-1-yl)phenyl]-3-(2-naphthyl)-2-propen-1-one	Streptococcus sanguinis	18	0.185636
(2E)-1-[4 -(1H-imidazol-1-yl)phenyl]-3-(2-naphthyl)-2-propen-1-one	Staphylococcus epidermis	19	0.162516
(2E)-1-[4 -(1H-imidazol-1-yl)phenyl]-3-(2-naphthyl)-2-propen-1-one	Streptococcus epidermidis	20	0.154426
(2E)-1-[4 -(1H-imidazol-1-yl)phenyl]-3-(3-methoxy-4-benzyloxi-phenyl)-2-propen-1-one	Enterococcus faecalis	1	0.99847
(2E)-1-[4 -(1H-imidazol-1-yl)phenyl]-3-(3-methoxy-4-benzyloxi-phenyl)-2-propen-1-one	Pseudomonas aeruginosa	2	0.994283
(2E)-1-[4 -(1H-imidazol-1-yl)phenyl]-3-(3-methoxy-4-benzyloxi-phenyl)-2-propen-1-one	Staphylococcus epidermidis	3	0.992363
(2E)-1-[4 -(1H-imidazol-1-yl)phenyl]-3-(3-methoxy-4-benzyloxi-phenyl)-2-propen-1-one	Streptococcus mutans	4	0.988558
(2E)-1-[4 -(1H-imidazol-1-yl)phenyl]-3-(3-methoxy-4-benzyloxi-phenyl)-2-propen-1-one	Candida albicans	5	0.979722
(2E)-1-[4 -(1H-imidazol-1-yl)phenyl]-3-(3-methoxy-4-benzyloxi-phenyl)-2-propen-1-one	Staphylococcus aureus	6	0.961413
(2E)-1-[4 -(1H-imidazol-1-yl)phenyl]-3-(3-methoxy-4-benzyloxi-phenyl)-2-propen-1-one	Escherichia coli	7	0.484214
(2E)-1-[4 -(1H-imidazol-1-yl)phenyl]-3-(3-methoxy-4-benzyloxi-phenyl)-2-propen-1-one	Staphylococcus epidermis	8	0.175538
(2E)-1-[4 -(1H-imidazol-1-yl)phenyl]-3-(3-methoxy-4-benzyloxi-phenyl)-2-propen-1-one	Salmonella enterica	9	0.0904692
(2E)-1-[4 -(1H-imidazol-1-yl)phenyl]-3-(3-methoxy-4-benzyloxi-phenyl)-2-propen-1-one	Klebsiella planticola	10	0.0727558
(2E)-1-[4 -(1H-imidazol-1-yl)phenyl]-3-(3-methoxy-4-benzyloxi-phenyl)-2-propen-1-one	Bacillus subtilis	11	0.0717635
(2E)-1-[4 -(1H-imidazol-1-yl)phenyl]-3-(3-methoxy-4-benzyloxi-phenyl)-2-propen-1-one	Streptococcus sanguis	12	0.0717555
(2E)-1-[4 -(1H-imidazol-1-yl)phenyl]-3-(3-methoxy-4-benzyloxi-phenyl)-2-propen-1-one	Listeria monocytogenes	13	0.0596352
(2E)-1-[4 -(1H-imidazol-1-yl)phenyl]-3-(3-methoxy-4-benzyloxi-phenyl)-2-propen-1-one	Actinomyces oris	14	0.0564254
(2E)-1-[4 -(1H-imidazol-1-yl)phenyl]-3-(3-methoxy-4-benzyloxi-phenyl)-2-propen-1-one	Human immunodeficiency virus 1	15	0.0554599
(2E)-1-[4 -(1H-imidazol-1-yl)phenyl]-3-(3-methoxy-4-benzyloxi-phenyl)-2-propen-1-one	Micrococcus luteus	16	0.0480172
(2E)-1-[4 -(1H-imidazol-1-yl)phenyl]-3-(3-methoxy-4-benzyloxi-phenyl)-2-propen-1-one	Stenotrophomonas maltophilia	17	0.0379615
(2E)-1-[4 -(1H-imidazol-1-yl)phenyl]-3-(3-methoxy-4-benzyloxi-phenyl)-2-propen-1-one	Acinetobacter baumannii	18	0.0169882
(2E)-1-[4 -(1H-imidazol-1-yl)phenyl]-3-(3-methoxy-4-benzyloxi-phenyl)-2-propen-1-one	Mycobacterium tuberculosis	19	0.0115977
(2E)-1-[4 -(1H-imidazol-1-yl)phenyl]-3-(3-methoxy-4-benzyloxi-phenyl)-2-propen-1-one	Streptococcus epidermidis	20	0.0101266
(2E)-1-[4-(3-nitropyridin-2-yl)piperazin-1-yl]-3-phenylprop-2-en-1-one	Candida albicans	1	0.999974
(2E)-1-[4-(3-nitropyridin-2-yl)piperazin-1-yl]-3-phenylprop-2-en-1-one	Pseudomonas aeruginosa	2	0.749693
(2E)-1-[4-(3-nitropyridin-2-yl)piperazin-1-yl]-3-phenylprop-2-en-1-one	Salmonella enterica	3	0.0733345
(2E)-1-[4-(3-nitropyridin-2-yl)piperazin-1-yl]-3-phenylprop-2-en-1-one	Escherichia coli	4	0.0544093
(2E)-1-[4-(3-nitropyridin-2-yl)piperazin-1-yl]-3-phenylprop-2-en-1-one	Bacillus subtilis	5	0.0509673
(2E)-1-[4-(3-nitropyridin-2-yl)piperazin-1-yl]-3-phenylprop-2-en-1-one	Listeria monocytogenes	6	0.0308745
(2E)-1-[4-(3-nitropyridin-2-yl)piperazin-1-yl]-3-phenylprop-2-en-1-one	Stenotrophomonas maltophilia	7	0.0306078
(2E)-1-[4-(3-nitropyridin-2-yl)piperazin-1-yl]-3-phenylprop-2-en-1-one	Human immunodeficiency virus 1	8	0.0218
(2E)-1-[4-(3-nitropyridin-2-yl)piperazin-1-yl]-3-phenylprop-2-en-1-one	Enterococcus faecalis	9	0.0132278
(2E)-1-[4-(3-nitropyridin-2-yl)piperazin-1-yl]-3-phenylprop-2-en-1-one	Acinetobacter baumannii	10	0.00938913
(2E)-1-[4-(3-nitropyridin-2-yl)piperazin-1-yl]-3-phenylprop-2-en-1-one	Enteric bacteria and other eubacteria	11	0.00824327
(2E)-1-[4-(3-nitropyridin-2-yl)piperazin-1-yl]-3-phenylprop-2-en-1-one	Klebsiella pneumoniae	12	0.00770958
(2E)-1-[4-(3-nitropyridin-2-yl)piperazin-1-yl]-3-phenylprop-2-en-1-one	Staphylococcus epidermidis	13	0.00714374
(2E)-1-[4-(3-nitropyridin-2-yl)piperazin-1-yl]-3-phenylprop-2-en-1-one	Vibrio cholerae	14	0.0067014
(2E)-1-[4-(3-nitropyridin-2-yl)piperazin-1-yl]-3-phenylprop-2-en-1-one	Candida tropicalis	15	0.00659242
(2E)-1-[4-(3-nitropyridin-2-yl)piperazin-1-yl]-3-phenylprop-2-en-1-one	Vibrio harveyi	16	0.00633072
(2E)-1-[4-(3-nitropyridin-2-yl)piperazin-1-yl]-3-phenylprop-2-en-1-one	Mycobacterium avium	17	0.0061246
(2E)-1-[4-(3-nitropyridin-2-yl)piperazin-1-yl]-3-phenylprop-2-en-1-one	Candida glabrata	18	0.00552957
(2E)-1-[4-(3-nitropyridin-2-yl)piperazin-1-yl]-3-phenylprop-2-en-1-one	Vibrio vulnificus	19	0.00536912
(2E)-1-[4-(3-nitropyridin-2-yl)piperazin-1-yl]-3-phenylprop-2-en-1-one	Plasmodium falciparum	20	0.00528718
(2E)-1-[4-(4-nitrophenyl)piperazin-1-yl]-3-phenylprop-2-en-1-one	Candida albicans	1	0.999994
(2E)-1-[4-(4-nitrophenyl)piperazin-1-yl]-3-phenylprop-2-en-1-one	Pseudomonas aeruginosa	2	0.646787
(2E)-1-[4-(4-nitrophenyl)piperazin-1-yl]-3-phenylprop-2-en-1-one	Escherichia coli	3	0.0200349
(2E)-1-[4-(4-nitrophenyl)piperazin-1-yl]-3-phenylprop-2-en-1-one	Salmonella enterica	4	0.0100012
(2E)-1-[4-(4-nitrophenyl)piperazin-1-yl]-3-phenylprop-2-en-1-one	Bacillus subtilis	5	0.00714163
(2E)-1-[4-(4-nitrophenyl)piperazin-1-yl]-3-phenylprop-2-en-1-one	Stenotrophomonas maltophilia	6	0.00638976
(2E)-1-[4-(4-nitrophenyl)piperazin-1-yl]-3-phenylprop-2-en-1-one	Human immunodeficiency virus 1	7	0.0044459
(2E)-1-[4-(4-nitrophenyl)piperazin-1-yl]-3-phenylprop-2-en-1-one	Listeria monocytogenes	8	0.00444367
(2E)-1-[4-(4-nitrophenyl)piperazin-1-yl]-3-phenylprop-2-en-1-one	Enterococcus faecalis	9	0.00331932
(2E)-1-[4-(4-nitrophenyl)piperazin-1-yl]-3-phenylprop-2-en-1-one	Acinetobacter baumannii	10	0.0027229
(2E)-1-[4-(4-nitrophenyl)piperazin-1-yl]-3-phenylprop-2-en-1-one	Enteric bacteria and other eubacteria	11	0.00264296
(2E)-1-[4-(4-nitrophenyl)piperazin-1-yl]-3-phenylprop-2-en-1-one	Streptococcus mutans	12	0.00207111
(2E)-1-[4-(4-nitrophenyl)piperazin-1-yl]-3-phenylprop-2-en-1-one	Mycobacterium avium	13	0.00185808
(2E)-1-[4-(4-nitrophenyl)piperazin-1-yl]-3-phenylprop-2-en-1-one	Vibrio cholerae	14	0.00155781
(2E)-1-[4-(4-nitrophenyl)piperazin-1-yl]-3-phenylprop-2-en-1-one	Klebsiella pneumoniae	15	0.00155744
(2E)-1-[4-(4-nitrophenyl)piperazin-1-yl]-3-phenylprop-2-en-1-one	Candida tropicalis	16	0.00136326
(2E)-1-[4-(4-nitrophenyl)piperazin-1-yl]-3-phenylprop-2-en-1-one	Vibrio vulnificus	17	0.00128612
(2E)-1-[4-(4-nitrophenyl)piperazin-1-yl]-3-phenylprop-2-en-1-one	Vibrio harveyi	18	0.00126725
(2E)-1-[4-(4-nitrophenyl)piperazin-1-yl]-3-phenylprop-2-en-1-one	Staphylococcus epidermidis	19	0.00126056
(2E)-1-[4-(4-nitrophenyl)piperazin-1-yl]-3-phenylprop-2-en-1-one	Haemophilus influenzae	20	0.00112781
(2E)-3-(3-hydroxy-4-methoxyphenyl)-1-phenylprop-2-en-1-one	Haemophilus influenzae	1	0.962236
(2E)-3-(3-hydroxy-4-methoxyphenyl)-1-phenylprop-2-en-1-one	Vibrio harveyi	2	0.447972
(2E)-3-(3-hydroxy-4-methoxyphenyl)-1-phenylprop-2-en-1-one	Burkholderia pseudomallei	3	0.39454
(2E)-3-(3-hydroxy-4-methoxyphenyl)-1-phenylprop-2-en-1-one	Pseudomonas aeruginosa	4	0.290378
(2E)-3-(3-hydroxy-4-methoxyphenyl)-1-phenylprop-2-en-1-one	Bacillus subtilis	5	0.225358
(2E)-3-(3-hydroxy-4-methoxyphenyl)-1-phenylprop-2-en-1-one	Clostridium perfringens	6	0.168196
(2E)-3-(3-hydroxy-4-methoxyphenyl)-1-phenylprop-2-en-1-one	Escherichia coli	7	0.129149
(2E)-3-(3-hydroxy-4-methoxyphenyl)-1-phenylprop-2-en-1-one	Salmonella enterica	8	0.119602
(2E)-3-(3-hydroxy-4-methoxyphenyl)-1-phenylprop-2-en-1-one	Streptococcus pneumoniae	9	0.103038
(2E)-3-(3-hydroxy-4-methoxyphenyl)-1-phenylprop-2-en-1-one	Plasmodium falciparum	10	0.101115
(2E)-3-(3-hydroxy-4-methoxyphenyl)-1-phenylprop-2-en-1-one	Stenotrophomonas maltophilia	11	0.100614
(2E)-3-(3-hydroxy-4-methoxyphenyl)-1-phenylprop-2-en-1-one	Vibrio cholerae	12	0.100542
(2E)-3-(3-hydroxy-4-methoxyphenyl)-1-phenylprop-2-en-1-one	Candida tropicalis	13	0.0941613
(2E)-3-(3-hydroxy-4-methoxyphenyl)-1-phenylprop-2-en-1-one	Vibrio vulnificus	14	0.0924558
(2E)-3-(3-hydroxy-4-methoxyphenyl)-1-phenylprop-2-en-1-one	Cryptococcus neoformans	15	0.0901149
(2E)-3-(3-hydroxy-4-methoxyphenyl)-1-phenylprop-2-en-1-one	Serratia marcescens	16	0.0782222
(2E)-3-(3-hydroxy-4-methoxyphenyl)-1-phenylprop-2-en-1-one	Vibrio campbellii	17	0.0639454
(2E)-3-(3-hydroxy-4-methoxyphenyl)-1-phenylprop-2-en-1-one	Mycobacterium avium	18	0.0628307
(2E)-3-(3-hydroxy-4-methoxyphenyl)-1-phenylprop-2-en-1-one	Porphyromonas gingivalis	19	0.0596402
(2E)-3-(3-hydroxy-4-methoxyphenyl)-1-phenylprop-2-en-1-one	Campylobacter jejuni	20	0.0555048
(2E)-3-(4-Hydroxy-3-methoxyphenyl)-1-phenyl-2-propen-1-one	Haemophilus influenzae	1	0.969576
(2E)-3-(4-Hydroxy-3-methoxyphenyl)-1-phenyl-2-propen-1-one	Vibrio harveyi	2	0.456559
(2E)-3-(4-Hydroxy-3-methoxyphenyl)-1-phenyl-2-propen-1-one	Burkholderia pseudomallei	3	0.403431
(2E)-3-(4-Hydroxy-3-methoxyphenyl)-1-phenyl-2-propen-1-one	Pseudomonas aeruginosa	4	0.332132
(2E)-3-(4-Hydroxy-3-methoxyphenyl)-1-phenyl-2-propen-1-one	Bacillus subtilis	5	0.232105
(2E)-3-(4-Hydroxy-3-methoxyphenyl)-1-phenyl-2-propen-1-one	Escherichia coli	6	0.164874
(2E)-3-(4-Hydroxy-3-methoxyphenyl)-1-phenyl-2-propen-1-one	Clostridium perfringens	7	0.14183
(2E)-3-(4-Hydroxy-3-methoxyphenyl)-1-phenyl-2-propen-1-one	Salmonella enterica	8	0.133024
(2E)-3-(4-Hydroxy-3-methoxyphenyl)-1-phenyl-2-propen-1-one	Streptococcus pneumoniae	9	0.107414
(2E)-3-(4-Hydroxy-3-methoxyphenyl)-1-phenyl-2-propen-1-one	Vibrio cholerae	10	0.10129
(2E)-3-(4-Hydroxy-3-methoxyphenyl)-1-phenyl-2-propen-1-one	Stenotrophomonas maltophilia	11	0.0973649
(2E)-3-(4-Hydroxy-3-methoxyphenyl)-1-phenyl-2-propen-1-one	Candida tropicalis	12	0.0959487
(2E)-3-(4-Hydroxy-3-methoxyphenyl)-1-phenyl-2-propen-1-one	Serratia marcescens	13	0.0901034
(2E)-3-(4-Hydroxy-3-methoxyphenyl)-1-phenyl-2-propen-1-one	Plasmodium falciparum	14	0.086085
(2E)-3-(4-Hydroxy-3-methoxyphenyl)-1-phenyl-2-propen-1-one	Cryptococcus neoformans	15	0.0820126
(2E)-3-(4-Hydroxy-3-methoxyphenyl)-1-phenyl-2-propen-1-one	Vibrio vulnificus	16	0.0772661
(2E)-3-(4-Hydroxy-3-methoxyphenyl)-1-phenyl-2-propen-1-one	Mycobacterium avium	17	0.0610426
(2E)-3-(4-Hydroxy-3-methoxyphenyl)-1-phenyl-2-propen-1-one	Vibrio campbellii	18	0.0596413
(2E)-3-(4-Hydroxy-3-methoxyphenyl)-1-phenyl-2-propen-1-one	Klebsiella pneumoniae	19	0.0527104
(2E)-3-(4-Hydroxy-3-methoxyphenyl)-1-phenyl-2-propen-1-one	Listeria monocytogenes	20	0.0523561
(2E)-5-[(1S,2R,4aR,8aR)-1,2,4a,5-tetramethyl-1,2,3,4,4a,7,8,8a-octahydronaphthalen-1-yl]-3-formylpent-2-enoic acid	Staphylococcus aureus	1	0.99944
(2E)-5-[(1S,2R,4aR,8aR)-1,2,4a,5-tetramethyl-1,2,3,4,4a,7,8,8a-octahydronaphthalen-1-yl]-3-formylpent-2-enoic acid	Streptococcus mutans	2	0.998024
(2E)-5-[(1S,2R,4aR,8aR)-1,2,4a,5-tetramethyl-1,2,3,4,4a,7,8,8a-octahydronaphthalen-1-yl]-3-formylpent-2-enoic acid	Staphylococcus epidermis	3	0.923507
(2E)-5-[(1S,2R,4aR,8aR)-1,2,4a,5-tetramethyl-1,2,3,4,4a,7,8,8a-octahydronaphthalen-1-yl]-3-formylpent-2-enoic acid	Escherichia coli	4	0.574311
(2E)-5-[(1S,2R,4aR,8aR)-1,2,4a,5-tetramethyl-1,2,3,4,4a,7,8,8a-octahydronaphthalen-1-yl]-3-formylpent-2-enoic acid	Pseudomonas aeruginosa	5	0.444943
(2E)-5-[(1S,2R,4aR,8aR)-1,2,4a,5-tetramethyl-1,2,3,4,4a,7,8,8a-octahydronaphthalen-1-yl]-3-formylpent-2-enoic acid	Staphylococcus epidermidis	6	0.311771
(2E)-5-[(1S,2R,4aR,8aR)-1,2,4a,5-tetramethyl-1,2,3,4,4a,7,8,8a-octahydronaphthalen-1-yl]-3-formylpent-2-enoic acid	Streptococcus sanguis	7	0.251411
(2E)-5-[(1S,2R,4aR,8aR)-1,2,4a,5-tetramethyl-1,2,3,4,4a,7,8,8a-octahydronaphthalen-1-yl]-3-formylpent-2-enoic acid	Enterococcus faecalis	8	0.218527
(2E)-5-[(1S,2R,4aR,8aR)-1,2,4a,5-tetramethyl-1,2,3,4,4a,7,8,8a-octahydronaphthalen-1-yl]-3-formylpent-2-enoic acid	Actinomyces oris	9	0.089207
(2E)-5-[(1S,2R,4aR,8aR)-1,2,4a,5-tetramethyl-1,2,3,4,4a,7,8,8a-octahydronaphthalen-1-yl]-3-formylpent-2-enoic acid	Proteus mirabilis	10	0.0793439
(2E)-5-[(1S,2R,4aR,8aR)-1,2,4a,5-tetramethyl-1,2,3,4,4a,7,8,8a-octahydronaphthalen-1-yl]-3-formylpent-2-enoic acid	Candida albicans	11	0.071547
(2E)-5-[(1S,2R,4aR,8aR)-1,2,4a,5-tetramethyl-1,2,3,4,4a,7,8,8a-octahydronaphthalen-1-yl]-3-formylpent-2-enoic acid	Streptococcus epidermidis	12	0.0586166
(2E)-5-[(1S,2R,4aR,8aR)-1,2,4a,5-tetramethyl-1,2,3,4,4a,7,8,8a-octahydronaphthalen-1-yl]-3-formylpent-2-enoic acid	Mycobacterium tuberculosis	13	0.0337191
(2E)-5-[(1S,2R,4aR,8aR)-1,2,4a,5-tetramethyl-1,2,3,4,4a,7,8,8a-octahydronaphthalen-1-yl]-3-formylpent-2-enoic acid	Eikenella corrodens	14	0.0208092
(2E)-5-[(1S,2R,4aR,8aR)-1,2,4a,5-tetramethyl-1,2,3,4,4a,7,8,8a-octahydronaphthalen-1-yl]-3-formylpent-2-enoic acid	Klebsiella planticola	15	0.0154755
(2E)-5-[(1S,2R,4aR,8aR)-1,2,4a,5-tetramethyl-1,2,3,4,4a,7,8,8a-octahydronaphthalen-1-yl]-3-formylpent-2-enoic acid	Listeria monocytogenes	16	0.0132879
(2E)-5-[(1S,2R,4aR,8aR)-1,2,4a,5-tetramethyl-1,2,3,4,4a,7,8,8a-octahydronaphthalen-1-yl]-3-formylpent-2-enoic acid	Stenotrophomonas maltophilia	17	0.0107975
(2E)-5-[(1S,2R,4aR,8aR)-1,2,4a,5-tetramethyl-1,2,3,4,4a,7,8,8a-octahydronaphthalen-1-yl]-3-formylpent-2-enoic acid	Acinetobacter baumannii	18	0.0105637
(2E)-5-[(1S,2R,4aR,8aR)-1,2,4a,5-tetramethyl-1,2,3,4,4a,7,8,8a-octahydronaphthalen-1-yl]-3-formylpent-2-enoic acid	Haemophilus influenzae	19	0.0095512
(2E)-5-[(1S,2R,4aR,8aR)-1,2,4a,5-tetramethyl-1,2,3,4,4a,7,8,8a-octahydronaphthalen-1-yl]-3-formylpent-2-enoic acid	Streptococcus sanguinis	20	0.00722729
(2E)-N -(2 -hydroxy-5 -bromo-benzilidene)-3,4,5-trimethoxybenzohydrazide	Staphylococcus epidermidis	1	0.999619
(2E)-N -(2 -hydroxy-5 -bromo-benzilidene)-3,4,5-trimethoxybenzohydrazide	Enterococcus faecalis	2	0.999546
(2E)-N -(2 -hydroxy-5 -bromo-benzilidene)-3,4,5-trimethoxybenzohydrazide	Pseudomonas aeruginosa	3	0.997669
(2E)-N -(2 -hydroxy-5 -bromo-benzilidene)-3,4,5-trimethoxybenzohydrazide	Streptococcus mutans	4	0.993149
(2E)-N -(2 -hydroxy-5 -bromo-benzilidene)-3,4,5-trimethoxybenzohydrazide	Staphylococcus aureus	5	0.986182
(2E)-N -(2 -hydroxy-5 -bromo-benzilidene)-3,4,5-trimethoxybenzohydrazide	Escherichia coli	6	0.846755
(2E)-N -(2 -hydroxy-5 -bromo-benzilidene)-3,4,5-trimethoxybenzohydrazide	Candida albicans	7	0.834425
(2E)-N -(2 -hydroxy-5 -bromo-benzilidene)-3,4,5-trimethoxybenzohydrazide	Bacillus subtilis	8	0.629285
(2E)-N -(2 -hydroxy-5 -bromo-benzilidene)-3,4,5-trimethoxybenzohydrazide	Salmonella enterica	9	0.602278
(2E)-N -(2 -hydroxy-5 -bromo-benzilidene)-3,4,5-trimethoxybenzohydrazide	Micrococcus luteus	10	0.526857
(2E)-N -(2 -hydroxy-5 -bromo-benzilidene)-3,4,5-trimethoxybenzohydrazide	Listeria monocytogenes	11	0.522054
(2E)-N -(2 -hydroxy-5 -bromo-benzilidene)-3,4,5-trimethoxybenzohydrazide	Klebsiella planticola	12	0.448789
(2E)-N -(2 -hydroxy-5 -bromo-benzilidene)-3,4,5-trimethoxybenzohydrazide	Stenotrophomonas maltophilia	13	0.431528
(2E)-N -(2 -hydroxy-5 -bromo-benzilidene)-3,4,5-trimethoxybenzohydrazide	Human immunodeficiency virus 1	14	0.240426
(2E)-N -(2 -hydroxy-5 -bromo-benzilidene)-3,4,5-trimethoxybenzohydrazide	Streptococcus sanguinis	15	0.232338
(2E)-N -(2 -hydroxy-5 -bromo-benzilidene)-3,4,5-trimethoxybenzohydrazide	Actinomyces oris	16	0.231559
(2E)-N -(2 -hydroxy-5 -bromo-benzilidene)-3,4,5-trimethoxybenzohydrazide	Streptococcus gordonii	17	0.209255
(2E)-N -(2 -hydroxy-5 -bromo-benzilidene)-3,4,5-trimethoxybenzohydrazide	Acinetobacter baumannii	18	0.164137
(2E)-N -(2 -hydroxy-5 -bromo-benzilidene)-3,4,5-trimethoxybenzohydrazide	Klebsiella pneumoniae	19	0.155691
(2E)-N -(2 -hydroxy-5 -bromo-benzilidene)-3,4,5-trimethoxybenzohydrazide	Burkholderia thailandensis	20	0.142004
(2E)-N-(6-nitro-1,3-benzothiazol-2-yl)-3-phenylprop-2-enamide	Candida albicans	1	0.999954
(2E)-N-(6-nitro-1,3-benzothiazol-2-yl)-3-phenylprop-2-enamide	Pseudomonas aeruginosa	2	0.742464
(2E)-N-(6-nitro-1,3-benzothiazol-2-yl)-3-phenylprop-2-enamide	Salmonella enterica	3	0.08685
(2E)-N-(6-nitro-1,3-benzothiazol-2-yl)-3-phenylprop-2-enamide	Bacillus subtilis	4	0.0646271
(2E)-N-(6-nitro-1,3-benzothiazol-2-yl)-3-phenylprop-2-enamide	Escherichia coli	5	0.0561276
(2E)-N-(6-nitro-1,3-benzothiazol-2-yl)-3-phenylprop-2-enamide	Stenotrophomonas maltophilia	6	0.0447767
(2E)-N-(6-nitro-1,3-benzothiazol-2-yl)-3-phenylprop-2-enamide	Listeria monocytogenes	7	0.0408289
(2E)-N-(6-nitro-1,3-benzothiazol-2-yl)-3-phenylprop-2-enamide	Human immunodeficiency virus 1	8	0.0256348
(2E)-N-(6-nitro-1,3-benzothiazol-2-yl)-3-phenylprop-2-enamide	Enterococcus faecalis	9	0.011478
(2E)-N-(6-nitro-1,3-benzothiazol-2-yl)-3-phenylprop-2-enamide	Acinetobacter baumannii	10	0.0110673
(2E)-N-(6-nitro-1,3-benzothiazol-2-yl)-3-phenylprop-2-enamide	Staphylococcus epidermidis	11	0.0100992
(2E)-N-(6-nitro-1,3-benzothiazol-2-yl)-3-phenylprop-2-enamide	Vibrio cholerae	12	0.0099367
(2E)-N-(6-nitro-1,3-benzothiazol-2-yl)-3-phenylprop-2-enamide	Candida tropicalis	13	0.00930029
(2E)-N-(6-nitro-1,3-benzothiazol-2-yl)-3-phenylprop-2-enamide	Enteric bacteria and other eubacteria	14	0.00920365
(2E)-N-(6-nitro-1,3-benzothiazol-2-yl)-3-phenylprop-2-enamide	Klebsiella pneumoniae	15	0.00908152
(2E)-N-(6-nitro-1,3-benzothiazol-2-yl)-3-phenylprop-2-enamide	Mycobacterium avium	16	0.00891558
(2E)-N-(6-nitro-1,3-benzothiazol-2-yl)-3-phenylprop-2-enamide	Vibrio harveyi	17	0.00885921
(2E)-N-(6-nitro-1,3-benzothiazol-2-yl)-3-phenylprop-2-enamide	Candida glabrata	18	0.00796493
(2E)-N-(6-nitro-1,3-benzothiazol-2-yl)-3-phenylprop-2-enamide	Streptococcus pneumoniae	19	0.00776367
(2E)-N-(6-nitro-1,3-benzothiazol-2-yl)-3-phenylprop-2-enamide	Vibrio vulnificus	20	0.00776178
(2E)-N-[3-(1H-imidazol-1-yl)propyl]-3-phenylprop-2-enamide	Candida albicans	1	0.999972
(2E)-N-[3-(1H-imidazol-1-yl)propyl]-3-phenylprop-2-enamide	Pseudomonas aeruginosa	2	0.189525
(2E)-N-[3-(1H-imidazol-1-yl)propyl]-3-phenylprop-2-enamide	Escherichia coli	3	0.00575643
(2E)-N-[3-(1H-imidazol-1-yl)propyl]-3-phenylprop-2-enamide	Streptococcus mutans	4	0.000912393
(2E)-N-[3-(1H-imidazol-1-yl)propyl]-3-phenylprop-2-enamide	Salmonella enterica	5	0.00066182
(2E)-N-[3-(1H-imidazol-1-yl)propyl]-3-phenylprop-2-enamide	Enterococcus faecalis	6	0.000656398
(2E)-N-[3-(1H-imidazol-1-yl)propyl]-3-phenylprop-2-enamide	Human immunodeficiency virus 1	7	0.000632089
(2E)-N-[3-(1H-imidazol-1-yl)propyl]-3-phenylprop-2-enamide	Listeria monocytogenes	8	0.000600446
(2E)-N-[3-(1H-imidazol-1-yl)propyl]-3-phenylprop-2-enamide	Stenotrophomonas maltophilia	9	0.000590122
(2E)-N-[3-(1H-imidazol-1-yl)propyl]-3-phenylprop-2-enamide	Staphylococcus epidermis	10	0.000585477
(2E)-N-[3-(1H-imidazol-1-yl)propyl]-3-phenylprop-2-enamide	Bacillus subtilis	11	0.000370621
(2E)-N-[3-(1H-imidazol-1-yl)propyl]-3-phenylprop-2-enamide	Acinetobacter baumannii	12	0.000360896
(2E)-N-[3-(1H-imidazol-1-yl)propyl]-3-phenylprop-2-enamide	Staphylococcus aureus	13	0.000316927
(2E)-N-[3-(1H-imidazol-1-yl)propyl]-3-phenylprop-2-enamide	Enteric bacteria and other eubacteria	14	0.000279785
(2E)-N-[3-(1H-imidazol-1-yl)propyl]-3-phenylprop-2-enamide	Mycobacterium tuberculosis	15	0.000278025
(2E)-N-[3-(1H-imidazol-1-yl)propyl]-3-phenylprop-2-enamide	Haemophilus influenzae	16	0.00020484
(2E)-N-[3-(1H-imidazol-1-yl)propyl]-3-phenylprop-2-enamide	Staphylococcus epidermidis	17	0.000165016
(2E)-N-[3-(1H-imidazol-1-yl)propyl]-3-phenylprop-2-enamide	Vibrio harveyi	18	0.000113716
(2E)-N-[3-(1H-imidazol-1-yl)propyl]-3-phenylprop-2-enamide	Candida tropicalis	19	0.000102416
(2E)-N-[3-(1H-imidazol-1-yl)propyl]-3-phenylprop-2-enamide	Mycobacterium avium	20	9.47249e-05
(2E)-N-[3-(1H-indol-3-yl)propyl]-3-phenylprop-2-enamide	Candida albicans	1	0.999933
(2E)-N-[3-(1H-indol-3-yl)propyl]-3-phenylprop-2-enamide	Pseudomonas aeruginosa	2	0.074755
(2E)-N-[3-(1H-indol-3-yl)propyl]-3-phenylprop-2-enamide	Escherichia coli	3	0.00158593
(2E)-N-[3-(1H-indol-3-yl)propyl]-3-phenylprop-2-enamide	Streptococcus mutans	4	0.000441664
(2E)-N-[3-(1H-indol-3-yl)propyl]-3-phenylprop-2-enamide	Staphylococcus epidermis	5	0.000363247
(2E)-N-[3-(1H-indol-3-yl)propyl]-3-phenylprop-2-enamide	Human immunodeficiency virus 1	6	0.000227718
(2E)-N-[3-(1H-indol-3-yl)propyl]-3-phenylprop-2-enamide	Salmonella enterica	7	0.000219542
(2E)-N-[3-(1H-indol-3-yl)propyl]-3-phenylprop-2-enamide	Enterococcus faecalis	8	0.00020372
(2E)-N-[3-(1H-indol-3-yl)propyl]-3-phenylprop-2-enamide	Stenotrophomonas maltophilia	9	0.00018553
(2E)-N-[3-(1H-indol-3-yl)propyl]-3-phenylprop-2-enamide	Listeria monocytogenes	10	0.000161615
(2E)-N-[3-(1H-indol-3-yl)propyl]-3-phenylprop-2-enamide	Bacillus subtilis	11	0.000142557
(2E)-N-[3-(1H-indol-3-yl)propyl]-3-phenylprop-2-enamide	Acinetobacter baumannii	12	0.000129535
(2E)-N-[3-(1H-indol-3-yl)propyl]-3-phenylprop-2-enamide	Mycobacterium tuberculosis	13	0.000117868
(2E)-N-[3-(1H-indol-3-yl)propyl]-3-phenylprop-2-enamide	Staphylococcus aureus	14	0.000100228
(2E)-N-[3-(1H-indol-3-yl)propyl]-3-phenylprop-2-enamide	Enteric bacteria and other eubacteria	15	8.89215e-05
(2E)-N-[3-(1H-indol-3-yl)propyl]-3-phenylprop-2-enamide	Haemophilus influenzae	16	6.06486e-05
(2E)-N-[3-(1H-indol-3-yl)propyl]-3-phenylprop-2-enamide	Staphylococcus epidermidis	17	5.56395e-05
(2E)-N-[3-(1H-indol-3-yl)propyl]-3-phenylprop-2-enamide	Streptococcus sanguis	18	4.22079e-05
(2E)-N-[3-(1H-indol-3-yl)propyl]-3-phenylprop-2-enamide	Vibrio harveyi	19	3.57092e-05
(2E)-N-[3-(1H-indol-3-yl)propyl]-3-phenylprop-2-enamide	Eikenella corrodens	20	3.17035e-05
(2-methyl-5-nitro-1H-imidazol-1-yl)methyl (2E)-3-phenylprop-2-enoate	Candida albicans	1	0.999333
(2-methyl-5-nitro-1H-imidazol-1-yl)methyl (2E)-3-phenylprop-2-enoate	Pseudomonas aeruginosa	2	0.280482
(2-methyl-5-nitro-1H-imidazol-1-yl)methyl (2E)-3-phenylprop-2-enoate	Salmonella enterica	3	0.150768
(2-methyl-5-nitro-1H-imidazol-1-yl)methyl (2E)-3-phenylprop-2-enoate	Bacillus subtilis	4	0.120589
(2-methyl-5-nitro-1H-imidazol-1-yl)methyl (2E)-3-phenylprop-2-enoate	Stenotrophomonas maltophilia	5	0.0735011
(2-methyl-5-nitro-1H-imidazol-1-yl)methyl (2E)-3-phenylprop-2-enoate	Listeria monocytogenes	6	0.0529911
(2-methyl-5-nitro-1H-imidazol-1-yl)methyl (2E)-3-phenylprop-2-enoate	Vibrio cholerae	7	0.0479237
(2-methyl-5-nitro-1H-imidazol-1-yl)methyl (2E)-3-phenylprop-2-enoate	Mycobacterium avium	8	0.0428488
(2-methyl-5-nitro-1H-imidazol-1-yl)methyl (2E)-3-phenylprop-2-enoate	Haemophilus influenzae	9	0.0387513
(2-methyl-5-nitro-1H-imidazol-1-yl)methyl (2E)-3-phenylprop-2-enoate	Vibrio vulnificus	10	0.03528
(2-methyl-5-nitro-1H-imidazol-1-yl)methyl (2E)-3-phenylprop-2-enoate	Vibrio harveyi	11	0.0349371
(2-methyl-5-nitro-1H-imidazol-1-yl)methyl (2E)-3-phenylprop-2-enoate	Escherichia coli	12	0.0348749
(2-methyl-5-nitro-1H-imidazol-1-yl)methyl (2E)-3-phenylprop-2-enoate	Klebsiella pneumoniae	13	0.0274713
(2-methyl-5-nitro-1H-imidazol-1-yl)methyl (2E)-3-phenylprop-2-enoate	Candida tropicalis	14	0.0268144
(2-methyl-5-nitro-1H-imidazol-1-yl)methyl (2E)-3-phenylprop-2-enoate	Burkholderia pseudomallei	15	0.0226099
(2-methyl-5-nitro-1H-imidazol-1-yl)methyl (2E)-3-phenylprop-2-enoate	Streptococcus pneumoniae	16	0.021798
(2-methyl-5-nitro-1H-imidazol-1-yl)methyl (2E)-3-phenylprop-2-enoate	Human immunodeficiency virus	17	0.0189205
(2-methyl-5-nitro-1H-imidazol-1-yl)methyl (2E)-3-phenylprop-2-enoate	Enteric bacteria and other eubacteria	18	0.0186531
(2-methyl-5-nitro-1H-imidazol-1-yl)methyl (2E)-3-phenylprop-2-enoate	Clostridium perfringens	19	0.0185803
(2-methyl-5-nitro-1H-imidazol-1-yl)methyl (2E)-3-phenylprop-2-enoate	Candida glabrata	20	0.0183139
(2R)-2-amino-3-(2,3-dihydro-1H-inden-2-yl)propanoic acid	Staphylococcus epidermis	1	0.999851
(2R)-2-amino-3-(2,3-dihydro-1H-inden-2-yl)propanoic acid	Staphylococcus aureus	2	0.998652
(2R)-2-amino-3-(2,3-dihydro-1H-inden-2-yl)propanoic acid	Streptococcus mutans	3	0.602642
(2R)-2-amino-3-(2,3-dihydro-1H-inden-2-yl)propanoic acid	Escherichia coli	4	0.131135
(2R)-2-amino-3-(2,3-dihydro-1H-inden-2-yl)propanoic acid	Streptococcus sanguis	5	0.0796176
(2R)-2-amino-3-(2,3-dihydro-1H-inden-2-yl)propanoic acid	Staphylococcus epidermidis	6	0.0318172
(2R)-2-amino-3-(2,3-dihydro-1H-inden-2-yl)propanoic acid	Actinomyces oris	7	0.0174284
(2R)-2-amino-3-(2,3-dihydro-1H-inden-2-yl)propanoic acid	Bacillus subtilis	8	0.0130654
(2R)-2-amino-3-(2,3-dihydro-1H-inden-2-yl)propanoic acid	Micrococcus luteus	9	0.0124876
(2R)-2-amino-3-(2,3-dihydro-1H-inden-2-yl)propanoic acid	Mycobacterium tuberculosis	10	0.0123922
(2R)-2-amino-3-(2,3-dihydro-1H-inden-2-yl)propanoic acid	Streptococcus epidermidis	11	0.0112436
(2R)-2-amino-3-(2,3-dihydro-1H-inden-2-yl)propanoic acid	Enterococcus faecalis	12	0.00996288
(2R)-2-amino-3-(2,3-dihydro-1H-inden-2-yl)propanoic acid	Salmonella enterica	13	0.00966229
(2R)-2-amino-3-(2,3-dihydro-1H-inden-2-yl)propanoic acid	Pseudomonas aeruginosa	14	0.00865038
(2R)-2-amino-3-(2,3-dihydro-1H-inden-2-yl)propanoic acid	Burkholderia thailandensis	15	0.00837383
(2R)-2-amino-3-(2,3-dihydro-1H-inden-2-yl)propanoic acid	Vibrio harveyi	16	0.00521082
(2R)-2-amino-3-(2,3-dihydro-1H-inden-2-yl)propanoic acid	Proteus mirabilis	17	0.00450309
(2R)-2-amino-3-(2,3-dihydro-1H-inden-2-yl)propanoic acid	Streptococcus gordonii	18	0.00387962
(2R)-2-amino-3-(2,3-dihydro-1H-inden-2-yl)propanoic acid	Burkholderia pseudomallei	19	0.00381385
(2R)-2-amino-3-(2,3-dihydro-1H-inden-2-yl)propanoic acid	Haemophilus influenzae	20	0.00359225
(2R)-2-amino-3-(2-phenylethanesulfinyl)propanoic acid	Streptococcus mutans	1	0.999324
(2R)-2-amino-3-(2-phenylethanesulfinyl)propanoic acid	Actinomyces oris	2	0.95267
(2R)-2-amino-3-(2-phenylethanesulfinyl)propanoic acid	Streptococcus sanguis	3	0.888367
(2R)-2-amino-3-(2-phenylethanesulfinyl)propanoic acid	Staphylococcus aureus	4	0.857456
(2R)-2-amino-3-(2-phenylethanesulfinyl)propanoic acid	Escherichia coli	5	0.796117
(2R)-2-amino-3-(2-phenylethanesulfinyl)propanoic acid	Staphylococcus epidermidis	6	0.619374
(2R)-2-amino-3-(2-phenylethanesulfinyl)propanoic acid	Pseudomonas aeruginosa	7	0.568853
(2R)-2-amino-3-(2-phenylethanesulfinyl)propanoic acid	Staphylococcus epidermis	8	0.439139
(2R)-2-amino-3-(2-phenylethanesulfinyl)propanoic acid	Enterococcus faecalis	9	0.28807
(2R)-2-amino-3-(2-phenylethanesulfinyl)propanoic acid	Vibrio harveyi	10	0.284477
(2R)-2-amino-3-(2-phenylethanesulfinyl)propanoic acid	Streptococcus sanguinis	11	0.281969
(2R)-2-amino-3-(2-phenylethanesulfinyl)propanoic acid	Streptococcus epidermidis	12	0.264927
(2R)-2-amino-3-(2-phenylethanesulfinyl)propanoic acid	Acinetobacter baumannii	13	0.2152
(2R)-2-amino-3-(2-phenylethanesulfinyl)propanoic acid	Haemophilus influenzae	14	0.199254
(2R)-2-amino-3-(2-phenylethanesulfinyl)propanoic acid	Bacillus subtilis	15	0.193998
(2R)-2-amino-3-(2-phenylethanesulfinyl)propanoic acid	Salmonella enterica	16	0.180791
(2R)-2-amino-3-(2-phenylethanesulfinyl)propanoic acid	Streptococcus gordonii	17	0.160076
(2R)-2-amino-3-(2-phenylethanesulfinyl)propanoic acid	Enteric bacteria and other eubacteria	18	0.159476
(2R)-2-amino-3-(2-phenylethanesulfinyl)propanoic acid	Listeria monocytogenes	19	0.135366
(2R)-2-amino-3-(2-phenylethanesulfinyl)propanoic acid	Mycobacterium tuberculosis	20	0.131253
(2R)-2-amino-3-(benzenesulfinyl)propanoic acid	Streptococcus mutans	1	0.99988
(2R)-2-amino-3-(benzenesulfinyl)propanoic acid	Streptococcus sanguis	2	0.998687
(2R)-2-amino-3-(benzenesulfinyl)propanoic acid	Actinomyces oris	3	0.997711
(2R)-2-amino-3-(benzenesulfinyl)propanoic acid	Escherichia coli	4	0.873352
(2R)-2-amino-3-(benzenesulfinyl)propanoic acid	Staphylococcus epidermis	5	0.842209
(2R)-2-amino-3-(benzenesulfinyl)propanoic acid	Staphylococcus aureus	6	0.703438
(2R)-2-amino-3-(benzenesulfinyl)propanoic acid	Staphylococcus epidermidis	7	0.417421
(2R)-2-amino-3-(benzenesulfinyl)propanoic acid	Bacillus subtilis	8	0.409697
(2R)-2-amino-3-(benzenesulfinyl)propanoic acid	Salmonella enterica	9	0.361526
(2R)-2-amino-3-(benzenesulfinyl)propanoic acid	Mycobacterium tuberculosis	10	0.279874
(2R)-2-amino-3-(benzenesulfinyl)propanoic acid	Streptococcus sanguinis	11	0.266463
(2R)-2-amino-3-(benzenesulfinyl)propanoic acid	Pseudomonas aeruginosa	12	0.256169
(2R)-2-amino-3-(benzenesulfinyl)propanoic acid	Vibrio harveyi	13	0.22787
(2R)-2-amino-3-(benzenesulfinyl)propanoic acid	Micrococcus luteus	14	0.201903
(2R)-2-amino-3-(benzenesulfinyl)propanoic acid	Acinetobacter baumannii	15	0.189946
(2R)-2-amino-3-(benzenesulfinyl)propanoic acid	Streptococcus gordonii	16	0.188017
(2R)-2-amino-3-(benzenesulfinyl)propanoic acid	Streptococcus epidermidis	17	0.175184
(2R)-2-amino-3-(benzenesulfinyl)propanoic acid	Enterococcus faecalis	18	0.138327
(2R)-2-amino-3-(benzenesulfinyl)propanoic acid	Enteric bacteria and other eubacteria	19	0.136712
(2R)-2-amino-3-(benzenesulfinyl)propanoic acid	Haemophilus influenzae	20	0.128899
(2R)-2-amino-3-(thiophene-2-sulfinyl)propanoic acid	Streptococcus mutans	1	0.99568
(2R)-2-amino-3-(thiophene-2-sulfinyl)propanoic acid	Actinomyces oris	2	0.973196
(2R)-2-amino-3-(thiophene-2-sulfinyl)propanoic acid	Streptococcus sanguis	3	0.943552
(2R)-2-amino-3-(thiophene-2-sulfinyl)propanoic acid	Staphylococcus epidermidis	4	0.68599
(2R)-2-amino-3-(thiophene-2-sulfinyl)propanoic acid	Staphylococcus aureus	5	0.666104
(2R)-2-amino-3-(thiophene-2-sulfinyl)propanoic acid	Streptococcus sanguinis	6	0.649722
(2R)-2-amino-3-(thiophene-2-sulfinyl)propanoic acid	Streptococcus gordonii	7	0.607744
(2R)-2-amino-3-(thiophene-2-sulfinyl)propanoic acid	Vibrio harveyi	8	0.580567
(2R)-2-amino-3-(thiophene-2-sulfinyl)propanoic acid	Pseudomonas aeruginosa	9	0.550654
(2R)-2-amino-3-(thiophene-2-sulfinyl)propanoic acid	Escherichia coli	10	0.451155
(2R)-2-amino-3-(thiophene-2-sulfinyl)propanoic acid	Burkholderia pseudomallei	11	0.41515
(2R)-2-amino-3-(thiophene-2-sulfinyl)propanoic acid	Bacillus subtilis	12	0.391068
(2R)-2-amino-3-(thiophene-2-sulfinyl)propanoic acid	Enterococcus faecalis	13	0.348504
(2R)-2-amino-3-(thiophene-2-sulfinyl)propanoic acid	Burkholderia thailandensis	14	0.34186
(2R)-2-amino-3-(thiophene-2-sulfinyl)propanoic acid	Mycobacterium smegmatis	15	0.31508
(2R)-2-amino-3-(thiophene-2-sulfinyl)propanoic acid	Clostridium perfringens	16	0.283512
(2R)-2-amino-3-(thiophene-2-sulfinyl)propanoic acid	Salmonella enterica	17	0.264306
(2R)-2-amino-3-(thiophene-2-sulfinyl)propanoic acid	Haemophilus influenzae	18	0.258743
(2R)-2-amino-3-(thiophene-2-sulfinyl)propanoic acid	Enterococcus gallinarum	19	0.240474
(2R)-2-amino-3-(thiophene-2-sulfinyl)propanoic acid	Clostridium bacilli	20	0.23805
(2R)-2-amino-3-[(4-chlorophenyl)methanesulfinyl]propanoic acid	Streptococcus mutans	1	0.999879
(2R)-2-amino-3-[(4-chlorophenyl)methanesulfinyl]propanoic acid	Streptococcus sanguis	2	0.998613
(2R)-2-amino-3-[(4-chlorophenyl)methanesulfinyl]propanoic acid	Actinomyces oris	3	0.997904
(2R)-2-amino-3-[(4-chlorophenyl)methanesulfinyl]propanoic acid	Escherichia coli	4	0.879709
(2R)-2-amino-3-[(4-chlorophenyl)methanesulfinyl]propanoic acid	Staphylococcus epidermis	5	0.812267
(2R)-2-amino-3-[(4-chlorophenyl)methanesulfinyl]propanoic acid	Staphylococcus aureus	6	0.690174
(2R)-2-amino-3-[(4-chlorophenyl)methanesulfinyl]propanoic acid	Staphylococcus epidermidis	7	0.447252
(2R)-2-amino-3-[(4-chlorophenyl)methanesulfinyl]propanoic acid	Bacillus subtilis	8	0.428696
(2R)-2-amino-3-[(4-chlorophenyl)methanesulfinyl]propanoic acid	Salmonella enterica	9	0.37883
(2R)-2-amino-3-[(4-chlorophenyl)methanesulfinyl]propanoic acid	Streptococcus sanguinis	10	0.289406
(2R)-2-amino-3-[(4-chlorophenyl)methanesulfinyl]propanoic acid	Mycobacterium tuberculosis	11	0.2839
(2R)-2-amino-3-[(4-chlorophenyl)methanesulfinyl]propanoic acid	Pseudomonas aeruginosa	12	0.274745
(2R)-2-amino-3-[(4-chlorophenyl)methanesulfinyl]propanoic acid	Vibrio harveyi	13	0.252569
(2R)-2-amino-3-[(4-chlorophenyl)methanesulfinyl]propanoic acid	Acinetobacter baumannii	14	0.212242
(2R)-2-amino-3-[(4-chlorophenyl)methanesulfinyl]propanoic acid	Micrococcus luteus	15	0.210909
(2R)-2-amino-3-[(4-chlorophenyl)methanesulfinyl]propanoic acid	Streptococcus gordonii	16	0.201222
(2R)-2-amino-3-[(4-chlorophenyl)methanesulfinyl]propanoic acid	Streptococcus epidermidis	17	0.173575
(2R)-2-amino-3-[(4-chlorophenyl)methanesulfinyl]propanoic acid	Enteric bacteria and other eubacteria	18	0.153335
(2R)-2-amino-3-[(4-chlorophenyl)methanesulfinyl]propanoic acid	Haemophilus influenzae	19	0.137837
(2R)-2-amino-3-[(4-chlorophenyl)methanesulfinyl]propanoic acid	Enterococcus faecalis	20	0.137824
(2R)-2-amino-3-[(4-methylphenyl)methanesulfinyl]propanoic acid	Streptococcus mutans	1	0.999894
(2R)-2-amino-3-[(4-methylphenyl)methanesulfinyl]propanoic acid	Streptococcus sanguis	2	0.998145
(2R)-2-amino-3-[(4-methylphenyl)methanesulfinyl]propanoic acid	Actinomyces oris	3	0.994519
(2R)-2-amino-3-[(4-methylphenyl)methanesulfinyl]propanoic acid	Staphylococcus aureus	4	0.974919
(2R)-2-amino-3-[(4-methylphenyl)methanesulfinyl]propanoic acid	Staphylococcus epidermis	5	0.959286
(2R)-2-amino-3-[(4-methylphenyl)methanesulfinyl]propanoic acid	Escherichia coli	6	0.910686
(2R)-2-amino-3-[(4-methylphenyl)methanesulfinyl]propanoic acid	Pseudomonas aeruginosa	7	0.880031
(2R)-2-amino-3-[(4-methylphenyl)methanesulfinyl]propanoic acid	Enterococcus faecalis	8	0.620537
(2R)-2-amino-3-[(4-methylphenyl)methanesulfinyl]propanoic acid	Staphylococcus epidermidis	9	0.572561
(2R)-2-amino-3-[(4-methylphenyl)methanesulfinyl]propanoic acid	Streptococcus epidermidis	10	0.3434
(2R)-2-amino-3-[(4-methylphenyl)methanesulfinyl]propanoic acid	Candida albicans	11	0.282374
(2R)-2-amino-3-[(4-methylphenyl)methanesulfinyl]propanoic acid	Proteus mirabilis	12	0.2735
(2R)-2-amino-3-[(4-methylphenyl)methanesulfinyl]propanoic acid	Mycobacterium tuberculosis	13	0.226266
(2R)-2-amino-3-[(4-methylphenyl)methanesulfinyl]propanoic acid	Eikenella corrodens	14	0.137812
(2R)-2-amino-3-[(4-methylphenyl)methanesulfinyl]propanoic acid	Acinetobacter baumannii	15	0.0937719
(2R)-2-amino-3-[(4-methylphenyl)methanesulfinyl]propanoic acid	Haemophilus influenzae	16	0.0886465
(2R)-2-amino-3-[(4-methylphenyl)methanesulfinyl]propanoic acid	Klebsiella planticola	17	0.0859983
(2R)-2-amino-3-[(4-methylphenyl)methanesulfinyl]propanoic acid	Listeria monocytogenes	18	0.0788343
(2R)-2-amino-3-[(4-methylphenyl)methanesulfinyl]propanoic acid	Streptococcus sanguinis	19	0.0739648
(2R)-2-amino-3-[(4-methylphenyl)methanesulfinyl]propanoic acid	Vibrio harveyi	20	0.0647819
(2R)-2-amino-3-phenylmethanesulfinylpropanoic acid	Streptococcus mutans	1	0.93059
(2R)-2-amino-3-phenylmethanesulfinylpropanoic acid	Staphylococcus aureus	2	0.843019
(2R)-2-amino-3-phenylmethanesulfinylpropanoic acid	Escherichia coli	3	0.838737
(2R)-2-amino-3-phenylmethanesulfinylpropanoic acid	Pseudomonas aeruginosa	4	0.67648
(2R)-2-amino-3-phenylmethanesulfinylpropanoic acid	Actinomyces oris	5	0.587134
(2R)-2-amino-3-phenylmethanesulfinylpropanoic acid	Streptococcus sanguis	6	0.476524
(2R)-2-amino-3-phenylmethanesulfinylpropanoic acid	Staphylococcus epidermis	7	0.445039
(2R)-2-amino-3-phenylmethanesulfinylpropanoic acid	Staphylococcus epidermidis	8	0.377122
(2R)-2-amino-3-phenylmethanesulfinylpropanoic acid	Haemophilus influenzae	9	0.296868
(2R)-2-amino-3-phenylmethanesulfinylpropanoic acid	Eikenella corrodens	10	0.296448
(2R)-2-amino-3-phenylmethanesulfinylpropanoic acid	Burkholderia pseudomallei	11	0.266221
(2R)-2-amino-3-phenylmethanesulfinylpropanoic acid	Vibrio harveyi	12	0.255809
(2R)-2-amino-3-phenylmethanesulfinylpropanoic acid	Streptococcus epidermidis	13	0.255631
(2R)-2-amino-3-phenylmethanesulfinylpropanoic acid	Mycobacterium tuberculosis	14	0.221045
(2R)-2-amino-3-phenylmethanesulfinylpropanoic acid	Salmonella enterica	15	0.209361
(2R)-2-amino-3-phenylmethanesulfinylpropanoic acid	Acinetobacter baumannii	16	0.205941
(2R)-2-amino-3-phenylmethanesulfinylpropanoic acid	Bacillus subtilis	17	0.195394
(2R)-2-amino-3-phenylmethanesulfinylpropanoic acid	Candida albicans	18	0.15748
(2R)-2-amino-3-phenylmethanesulfinylpropanoic acid	Listeria monocytogenes	19	0.156232
(2R)-2-amino-3-phenylmethanesulfinylpropanoic acid	Enterococcus faecalis	20	0.137468
(2R)-2-amino-4-phenylbutanoic acid	Staphylococcus epidermis	1	0.997948
(2R)-2-amino-4-phenylbutanoic acid	Staphylococcus aureus	2	0.820185
(2R)-2-amino-4-phenylbutanoic acid	Streptococcus mutans	3	0.38624
(2R)-2-amino-4-phenylbutanoic acid	Escherichia coli	4	0.0879172
(2R)-2-amino-4-phenylbutanoic acid	Candida albicans	5	0.0839468
(2R)-2-amino-4-phenylbutanoic acid	Pseudomonas aeruginosa	6	0.0708621
(2R)-2-amino-4-phenylbutanoic acid	Streptococcus sanguis	7	0.0153023
(2R)-2-amino-4-phenylbutanoic acid	Enterococcus faecalis	8	0.0135855
(2R)-2-amino-4-phenylbutanoic acid	Staphylococcus epidermidis	9	0.00567826
(2R)-2-amino-4-phenylbutanoic acid	Mycobacterium tuberculosis	10	0.00335391
(2R)-2-amino-4-phenylbutanoic acid	Actinomyces oris	11	0.00236643
(2R)-2-amino-4-phenylbutanoic acid	Streptococcus epidermidis	12	0.00173921
(2R)-2-amino-4-phenylbutanoic acid	Proteus mirabilis	13	0.00165303
(2R)-2-amino-4-phenylbutanoic acid	Eikenella corrodens	14	0.0012905
(2R)-2-amino-4-phenylbutanoic acid	Klebsiella planticola	15	0.00109403
(2R)-2-amino-4-phenylbutanoic acid	Human immunodeficiency virus 1	16	0.000698128
(2R)-2-amino-4-phenylbutanoic acid	Listeria monocytogenes	17	0.000680372
(2R)-2-amino-4-phenylbutanoic acid	Acinetobacter baumannii	18	0.000558166
(2R)-2-amino-4-phenylbutanoic acid	Haemophilus influenzae	19	0.000483622
(2R)-2-amino-4-phenylbutanoic acid	Stenotrophomonas maltophilia	20	0.000475119
(2R)-2-amino-5-(1-nitrocarbamimidamido)pentanoic acid	Staphylococcus epidermis	1	0.999581
(2R)-2-amino-5-(1-nitrocarbamimidamido)pentanoic acid	Staphylococcus aureus	2	0.998694
(2R)-2-amino-5-(1-nitrocarbamimidamido)pentanoic acid	Streptococcus mutans	3	0.751089
(2R)-2-amino-5-(1-nitrocarbamimidamido)pentanoic acid	Escherichia coli	4	0.270268
(2R)-2-amino-5-(1-nitrocarbamimidamido)pentanoic acid	Streptococcus sanguis	5	0.145087
(2R)-2-amino-5-(1-nitrocarbamimidamido)pentanoic acid	Staphylococcus epidermidis	6	0.0640937
(2R)-2-amino-5-(1-nitrocarbamimidamido)pentanoic acid	Actinomyces oris	7	0.042843
(2R)-2-amino-5-(1-nitrocarbamimidamido)pentanoic acid	Mycobacterium tuberculosis	8	0.0294763
(2R)-2-amino-5-(1-nitrocarbamimidamido)pentanoic acid	Bacillus subtilis	9	0.0292751
(2R)-2-amino-5-(1-nitrocarbamimidamido)pentanoic acid	Micrococcus luteus	10	0.0285777
(2R)-2-amino-5-(1-nitrocarbamimidamido)pentanoic acid	Streptococcus epidermidis	11	0.0177603
(2R)-2-amino-5-(1-nitrocarbamimidamido)pentanoic acid	Salmonella enterica	12	0.0169404
(2R)-2-amino-5-(1-nitrocarbamimidamido)pentanoic acid	Burkholderia thailandensis	13	0.016002
(2R)-2-amino-5-(1-nitrocarbamimidamido)pentanoic acid	Enterococcus faecalis	14	0.0148352
(2R)-2-amino-5-(1-nitrocarbamimidamido)pentanoic acid	Pseudomonas aeruginosa	15	0.0126831
(2R)-2-amino-5-(1-nitrocarbamimidamido)pentanoic acid	Vibrio harveyi	16	0.0101501
(2R)-2-amino-5-(1-nitrocarbamimidamido)pentanoic acid	Burkholderia pseudomallei	17	0.00725031
(2R)-2-amino-5-(1-nitrocarbamimidamido)pentanoic acid	Haemophilus influenzae	18	0.00706195
(2R)-2-amino-5-(1-nitrocarbamimidamido)pentanoic acid	Streptococcus gordonii	19	0.0070483
(2R)-2-amino-5-(1-nitrocarbamimidamido)pentanoic acid	Acinetobacter baumannii	20	0.00674205
(2R)-2-amino-6-acetamidohexanoic acid	Staphylococcus aureus	1	0.999925
(2R)-2-amino-6-acetamidohexanoic acid	Staphylococcus epidermis	2	0.999477
(2R)-2-amino-6-acetamidohexanoic acid	Streptococcus mutans	3	0.796416
(2R)-2-amino-6-acetamidohexanoic acid	Escherichia coli	4	0.450736
(2R)-2-amino-6-acetamidohexanoic acid	Pseudomonas aeruginosa	5	0.206298
(2R)-2-amino-6-acetamidohexanoic acid	Staphylococcus epidermidis	6	0.14051
(2R)-2-amino-6-acetamidohexanoic acid	Enterococcus faecalis	7	0.134139
(2R)-2-amino-6-acetamidohexanoic acid	Streptococcus sanguis	8	0.122312
(2R)-2-amino-6-acetamidohexanoic acid	Candida albicans	9	0.0391068
(2R)-2-amino-6-acetamidohexanoic acid	Streptococcus epidermidis	10	0.0388397
(2R)-2-amino-6-acetamidohexanoic acid	Actinomyces oris	11	0.0334056
(2R)-2-amino-6-acetamidohexanoic acid	Proteus mirabilis	12	0.0291039
(2R)-2-amino-6-acetamidohexanoic acid	Mycobacterium tuberculosis	13	0.0289883
(2R)-2-amino-6-acetamidohexanoic acid	Eikenella corrodens	14	0.01535
(2R)-2-amino-6-acetamidohexanoic acid	Listeria monocytogenes	15	0.0109585
(2R)-2-amino-6-acetamidohexanoic acid	Klebsiella planticola	16	0.0089858
(2R)-2-amino-6-acetamidohexanoic acid	Stenotrophomonas maltophilia	17	0.00671735
(2R)-2-amino-6-acetamidohexanoic acid	Acinetobacter baumannii	18	0.00652684
(2R)-2-amino-6-acetamidohexanoic acid	Burkholderia thailandensis	19	0.00484183
(2R)-2-amino-6-acetamidohexanoic acid	Haemophilus influenzae	20	0.00480273
(2R,3E)-2-Amino-4-phenyl-3-butenoic acid	Staphylococcus epidermis	1	0.999437
(2R,3E)-2-Amino-4-phenyl-3-butenoic acid	Staphylococcus aureus	2	0.997409
(2R,3E)-2-Amino-4-phenyl-3-butenoic acid	Streptococcus mutans	3	0.0399666
(2R,3E)-2-Amino-4-phenyl-3-butenoic acid	Candida albicans	4	0.0236935
(2R,3E)-2-Amino-4-phenyl-3-butenoic acid	Pseudomonas aeruginosa	5	0.0122151
(2R,3E)-2-Amino-4-phenyl-3-butenoic acid	Escherichia coli	6	0.00818504
(2R,3E)-2-Amino-4-phenyl-3-butenoic acid	Enterococcus faecalis	7	0.00364553
(2R,3E)-2-Amino-4-phenyl-3-butenoic acid	Staphylococcus epidermidis	8	0.00153528
(2R,3E)-2-Amino-4-phenyl-3-butenoic acid	Streptococcus sanguis	9	0.00124099
(2R,3E)-2-Amino-4-phenyl-3-butenoic acid	Actinomyces oris	10	0.000216227
(2R,3E)-2-Amino-4-phenyl-3-butenoic acid	Mycobacterium tuberculosis	11	0.000197187
(2R,3E)-2-Amino-4-phenyl-3-butenoic acid	Proteus mirabilis	12	0.000155037
(2R,3E)-2-Amino-4-phenyl-3-butenoic acid	Streptococcus epidermidis	13	0.000135389
(2R,3E)-2-Amino-4-phenyl-3-butenoic acid	Klebsiella planticola	14	0.000120393
(2R,3E)-2-Amino-4-phenyl-3-butenoic acid	Listeria monocytogenes	15	9.98414e-05
(2R,3E)-2-Amino-4-phenyl-3-butenoic acid	Human immunodeficiency virus 1	16	7.0397e-05
(2R,3E)-2-Amino-4-phenyl-3-butenoic acid	Stenotrophomonas maltophilia	17	5.80093e-05
(2R,3E)-2-Amino-4-phenyl-3-butenoic acid	Acinetobacter baumannii	18	5.31843e-05
(2R,3E)-2-Amino-4-phenyl-3-butenoic acid	Eikenella corrodens	19	5.1717e-05
(2R,3E)-2-Amino-4-phenyl-3-butenoic acid	Bacillus subtilis	20	4.927e-05
(2S)-2-amino-3-(1,3-thiazol-4-yl)propanoic acid	Staphylococcus epidermis	1	0.999881
(2S)-2-amino-3-(1,3-thiazol-4-yl)propanoic acid	Staphylococcus aureus	2	0.998549
(2S)-2-amino-3-(1,3-thiazol-4-yl)propanoic acid	Streptococcus mutans	3	0.367207
(2S)-2-amino-3-(1,3-thiazol-4-yl)propanoic acid	Escherichia coli	4	0.0530312
(2S)-2-amino-3-(1,3-thiazol-4-yl)propanoic acid	Streptococcus sanguis	5	0.0364558
(2S)-2-amino-3-(1,3-thiazol-4-yl)propanoic acid	Staphylococcus epidermidis	6	0.016577
(2S)-2-amino-3-(1,3-thiazol-4-yl)propanoic acid	Enterococcus faecalis	7	0.00739857
(2S)-2-amino-3-(1,3-thiazol-4-yl)propanoic acid	Pseudomonas aeruginosa	8	0.00704468
(2S)-2-amino-3-(1,3-thiazol-4-yl)propanoic acid	Streptococcus epidermidis	9	0.00681918
(2S)-2-amino-3-(1,3-thiazol-4-yl)propanoic acid	Micrococcus luteus	10	0.0064094
(2S)-2-amino-3-(1,3-thiazol-4-yl)propanoic acid	Bacillus subtilis	11	0.00519874
(2S)-2-amino-3-(1,3-thiazol-4-yl)propanoic acid	Actinomyces oris	12	0.00516783
(2S)-2-amino-3-(1,3-thiazol-4-yl)propanoic acid	Salmonella enterica	13	0.00431286
(2S)-2-amino-3-(1,3-thiazol-4-yl)propanoic acid	Mycobacterium tuberculosis	14	0.00395017
(2S)-2-amino-3-(1,3-thiazol-4-yl)propanoic acid	Burkholderia thailandensis	15	0.00385488
(2S)-2-amino-3-(1,3-thiazol-4-yl)propanoic acid	Proteus mirabilis	16	0.00343871
(2S)-2-amino-3-(1,3-thiazol-4-yl)propanoic acid	Vibrio harveyi	17	0.00284638
(2S)-2-amino-3-(1,3-thiazol-4-yl)propanoic acid	Eikenella corrodens	18	0.00226659
(2S)-2-amino-3-(1,3-thiazol-4-yl)propanoic acid	Haemophilus influenzae	19	0.00203777
(2S)-2-amino-3-(1,3-thiazol-4-yl)propanoic acid	Burkholderia pseudomallei	20	0.00199633
(2S)-2-amino-3-(4-tert-butylphenyl)propanoic acid	Staphylococcus epidermis	1	0.995718
(2S)-2-amino-3-(4-tert-butylphenyl)propanoic acid	Staphylococcus aureus	2	0.939086
(2S)-2-amino-3-(4-tert-butylphenyl)propanoic acid	Streptococcus mutans	3	0.731334
(2S)-2-amino-3-(4-tert-butylphenyl)propanoic acid	Escherichia coli	4	0.345491
(2S)-2-amino-3-(4-tert-butylphenyl)propanoic acid	Pseudomonas aeruginosa	5	0.185627
(2S)-2-amino-3-(4-tert-butylphenyl)propanoic acid	Streptococcus sanguis	6	0.0857677
(2S)-2-amino-3-(4-tert-butylphenyl)propanoic acid	Candida albicans	7	0.0746267
(2S)-2-amino-3-(4-tert-butylphenyl)propanoic acid	Staphylococcus epidermidis	8	0.0517134
(2S)-2-amino-3-(4-tert-butylphenyl)propanoic acid	Enterococcus faecalis	9	0.0443581
(2S)-2-amino-3-(4-tert-butylphenyl)propanoic acid	Mycobacterium tuberculosis	10	0.031979
(2S)-2-amino-3-(4-tert-butylphenyl)propanoic acid	Actinomyces oris	11	0.0275809
(2S)-2-amino-3-(4-tert-butylphenyl)propanoic acid	Streptococcus epidermidis	12	0.024939
(2S)-2-amino-3-(4-tert-butylphenyl)propanoic acid	Proteus mirabilis	13	0.0195805
(2S)-2-amino-3-(4-tert-butylphenyl)propanoic acid	Eikenella corrodens	14	0.0189046
(2S)-2-amino-3-(4-tert-butylphenyl)propanoic acid	Klebsiella planticola	15	0.00801206
(2S)-2-amino-3-(4-tert-butylphenyl)propanoic acid	Listeria monocytogenes	16	0.005647
(2S)-2-amino-3-(4-tert-butylphenyl)propanoic acid	Haemophilus influenzae	17	0.0050949
(2S)-2-amino-3-(4-tert-butylphenyl)propanoic acid	Acinetobacter baumannii	18	0.0048139
(2S)-2-amino-3-(4-tert-butylphenyl)propanoic acid	Burkholderia pseudomallei	19	0.00429255
(2S)-2-amino-3-(4-tert-butylphenyl)propanoic acid	Vibrio harveyi	20	0.00401748
(2S)-2-amino-3-(tert-butylsulfanyl)propanoic acid	Staphylococcus epidermis	1	0.99987
(2S)-2-amino-3-(tert-butylsulfanyl)propanoic acid	Staphylococcus aureus	2	0.99871
(2S)-2-amino-3-(tert-butylsulfanyl)propanoic acid	Streptococcus mutans	3	0.397604
(2S)-2-amino-3-(tert-butylsulfanyl)propanoic acid	Escherichia coli	4	0.0611636
(2S)-2-amino-3-(tert-butylsulfanyl)propanoic acid	Streptococcus sanguis	5	0.0366822
(2S)-2-amino-3-(tert-butylsulfanyl)propanoic acid	Staphylococcus epidermidis	6	0.0181617
(2S)-2-amino-3-(tert-butylsulfanyl)propanoic acid	Streptococcus epidermidis	7	0.007233
(2S)-2-amino-3-(tert-butylsulfanyl)propanoic acid	Pseudomonas aeruginosa	8	0.00716346
(2S)-2-amino-3-(tert-butylsulfanyl)propanoic acid	Enterococcus faecalis	9	0.00688851
(2S)-2-amino-3-(tert-butylsulfanyl)propanoic acid	Bacillus subtilis	10	0.00633527
(2S)-2-amino-3-(tert-butylsulfanyl)propanoic acid	Micrococcus luteus	11	0.006301
(2S)-2-amino-3-(tert-butylsulfanyl)propanoic acid	Actinomyces oris	12	0.00609769
(2S)-2-amino-3-(tert-butylsulfanyl)propanoic acid	Salmonella enterica	13	0.00529643
(2S)-2-amino-3-(tert-butylsulfanyl)propanoic acid	Mycobacterium tuberculosis	14	0.00424296
(2S)-2-amino-3-(tert-butylsulfanyl)propanoic acid	Burkholderia thailandensis	15	0.00423765
(2S)-2-amino-3-(tert-butylsulfanyl)propanoic acid	Proteus mirabilis	16	0.00313709
(2S)-2-amino-3-(tert-butylsulfanyl)propanoic acid	Vibrio harveyi	17	0.00306147
(2S)-2-amino-3-(tert-butylsulfanyl)propanoic acid	Eikenella corrodens	18	0.00242503
(2S)-2-amino-3-(tert-butylsulfanyl)propanoic acid	Haemophilus influenzae	19	0.00237836
(2S)-2-amino-3-(tert-butylsulfanyl)propanoic acid	Streptococcus gordonii	20	0.00208947
(2S)-2-amino-4-bromopent-4-enoic acid	Staphylococcus epidermis	1	0.998616
(2S)-2-amino-4-bromopent-4-enoic acid	Staphylococcus aureus	2	0.99023
(2S)-2-amino-4-bromopent-4-enoic acid	Candida albicans	3	0.0158458
(2S)-2-amino-4-bromopent-4-enoic acid	Streptococcus mutans	4	0.0123662
(2S)-2-amino-4-bromopent-4-enoic acid	Pseudomonas aeruginosa	5	0.00465725
(2S)-2-amino-4-bromopent-4-enoic acid	Escherichia coli	6	0.00303367
(2S)-2-amino-4-bromopent-4-enoic acid	Enterococcus faecalis	7	0.00165785
(2S)-2-amino-4-bromopent-4-enoic acid	Staphylococcus epidermidis	8	0.000502998
(2S)-2-amino-4-bromopent-4-enoic acid	Streptococcus sanguis	9	0.000394734
(2S)-2-amino-4-bromopent-4-enoic acid	Actinomyces oris	10	6.81177e-05
(2S)-2-amino-4-bromopent-4-enoic acid	Mycobacterium tuberculosis	11	6.13881e-05
(2S)-2-amino-4-bromopent-4-enoic acid	Klebsiella planticola	12	4.35822e-05
(2S)-2-amino-4-bromopent-4-enoic acid	Proteus mirabilis	13	4.16237e-05
(2S)-2-amino-4-bromopent-4-enoic acid	Streptococcus epidermidis	14	4.15678e-05
(2S)-2-amino-4-bromopent-4-enoic acid	Listeria monocytogenes	15	3.5569e-05
(2S)-2-amino-4-bromopent-4-enoic acid	Human immunodeficiency virus 1	16	2.53475e-05
(2S)-2-amino-4-bromopent-4-enoic acid	Stenotrophomonas maltophilia	17	2.24094e-05
(2S)-2-amino-4-bromopent-4-enoic acid	Acinetobacter baumannii	18	1.97294e-05
(2S)-2-amino-4-bromopent-4-enoic acid	Bacillus subtilis	19	1.89058e-05
(2S)-2-amino-4-bromopent-4-enoic acid	Micrococcus luteus	20	1.87228e-05
(2S,3R,4S,5S,6R)-3-(2-(1H-Indol-3-yl)acetamido)-6-(acetoxymethyl)tetrahydro-2H-pyran-2,4,5-triyl triacetate	Pseudomonas aeruginosa	1	0.999684
(2S,3R,4S,5S,6R)-3-(2-(1H-Indol-3-yl)acetamido)-6-(acetoxymethyl)tetrahydro-2H-pyran-2,4,5-triyl triacetate	Burkholderia pseudomallei	2	0.0324646
(2S,3R,4S,5S,6R)-3-(2-(1H-Indol-3-yl)acetamido)-6-(acetoxymethyl)tetrahydro-2H-pyran-2,4,5-triyl triacetate	Vibrio harveyi	3	0.0269505
(2S,3R,4S,5S,6R)-3-(2-(1H-Indol-3-yl)acetamido)-6-(acetoxymethyl)tetrahydro-2H-pyran-2,4,5-triyl triacetate	Salmonella enterica	4	0.0243619
(2S,3R,4S,5S,6R)-3-(2-(1H-Indol-3-yl)acetamido)-6-(acetoxymethyl)tetrahydro-2H-pyran-2,4,5-triyl triacetate	Vibrio cholerae	5	0.0228644
(2S,3R,4S,5S,6R)-3-(2-(1H-Indol-3-yl)acetamido)-6-(acetoxymethyl)tetrahydro-2H-pyran-2,4,5-triyl triacetate	Klebsiella pneumoniae	6	0.022171
(2S,3R,4S,5S,6R)-3-(2-(1H-Indol-3-yl)acetamido)-6-(acetoxymethyl)tetrahydro-2H-pyran-2,4,5-triyl triacetate	Escherichia coli	7	0.0180722
(2S,3R,4S,5S,6R)-3-(2-(1H-Indol-3-yl)acetamido)-6-(acetoxymethyl)tetrahydro-2H-pyran-2,4,5-triyl triacetate	Haemophilus influenzae	8	0.017981
(2S,3R,4S,5S,6R)-3-(2-(1H-Indol-3-yl)acetamido)-6-(acetoxymethyl)tetrahydro-2H-pyran-2,4,5-triyl triacetate	Clostridium perfringens	9	0.0169743
(2S,3R,4S,5S,6R)-3-(2-(1H-Indol-3-yl)acetamido)-6-(acetoxymethyl)tetrahydro-2H-pyran-2,4,5-triyl triacetate	Plasmodium falciparum	10	0.0135827
(2S,3R,4S,5S,6R)-3-(2-(1H-Indol-3-yl)acetamido)-6-(acetoxymethyl)tetrahydro-2H-pyran-2,4,5-triyl triacetate	Mycobacterium avium	11	0.0132534
(2S,3R,4S,5S,6R)-3-(2-(1H-Indol-3-yl)acetamido)-6-(acetoxymethyl)tetrahydro-2H-pyran-2,4,5-triyl triacetate	Streptococcus pneumoniae	12	0.0125773
(2S,3R,4S,5S,6R)-3-(2-(1H-Indol-3-yl)acetamido)-6-(acetoxymethyl)tetrahydro-2H-pyran-2,4,5-triyl triacetate	Vibrio vulnificus	13	0.0125411
(2S,3R,4S,5S,6R)-3-(2-(1H-Indol-3-yl)acetamido)-6-(acetoxymethyl)tetrahydro-2H-pyran-2,4,5-triyl triacetate	Candida tropicalis	14	0.0123978
(2S,3R,4S,5S,6R)-3-(2-(1H-Indol-3-yl)acetamido)-6-(acetoxymethyl)tetrahydro-2H-pyran-2,4,5-triyl triacetate	Bacillus subtilis	15	0.0119953
(2S,3R,4S,5S,6R)-3-(2-(1H-Indol-3-yl)acetamido)-6-(acetoxymethyl)tetrahydro-2H-pyran-2,4,5-triyl triacetate	Acinetobacter baumannii	16	0.0108779
(2S,3R,4S,5S,6R)-3-(2-(1H-Indol-3-yl)acetamido)-6-(acetoxymethyl)tetrahydro-2H-pyran-2,4,5-triyl triacetate	Listeria monocytogenes	17	0.0106308
(2S,3R,4S,5S,6R)-3-(2-(1H-Indol-3-yl)acetamido)-6-(acetoxymethyl)tetrahydro-2H-pyran-2,4,5-triyl triacetate	Cryptococcus neoformans	18	0.0104087
(2S,3R,4S,5S,6R)-3-(2-(1H-Indol-3-yl)acetamido)-6-(acetoxymethyl)tetrahydro-2H-pyran-2,4,5-triyl triacetate	Stenotrophomonas maltophilia	19	0.0103278
(2S,3R,4S,5S,6R)-3-(2-(1H-Indol-3-yl)acetamido)-6-(acetoxymethyl)tetrahydro-2H-pyran-2,4,5-triyl triacetate	Vibrio campbellii	20	0.00973635
(2S,3R,4S,5S,6R)-6-(Acetoxymethyl)-3-(2-(4-(trifluoromethyl)phenyl)acetamido)tetrahydro-2H-pyran-2,4,5-triyltriacetate	Pseudomonas aeruginosa	1	0.999693
(2S,3R,4S,5S,6R)-6-(Acetoxymethyl)-3-(2-(4-(trifluoromethyl)phenyl)acetamido)tetrahydro-2H-pyran-2,4,5-triyltriacetate	Burkholderia pseudomallei	2	0.0385175
(2S,3R,4S,5S,6R)-6-(Acetoxymethyl)-3-(2-(4-(trifluoromethyl)phenyl)acetamido)tetrahydro-2H-pyran-2,4,5-triyltriacetate	Vibrio harveyi	3	0.0279676
(2S,3R,4S,5S,6R)-6-(Acetoxymethyl)-3-(2-(4-(trifluoromethyl)phenyl)acetamido)tetrahydro-2H-pyran-2,4,5-triyltriacetate	Vibrio cholerae	4	0.0208588
(2S,3R,4S,5S,6R)-6-(Acetoxymethyl)-3-(2-(4-(trifluoromethyl)phenyl)acetamido)tetrahydro-2H-pyran-2,4,5-triyltriacetate	Klebsiella pneumoniae	5	0.0202625
(2S,3R,4S,5S,6R)-6-(Acetoxymethyl)-3-(2-(4-(trifluoromethyl)phenyl)acetamido)tetrahydro-2H-pyran-2,4,5-triyltriacetate	Salmonella enterica	6	0.0180158
(2S,3R,4S,5S,6R)-6-(Acetoxymethyl)-3-(2-(4-(trifluoromethyl)phenyl)acetamido)tetrahydro-2H-pyran-2,4,5-triyltriacetate	Clostridium perfringens	7	0.0148126
(2S,3R,4S,5S,6R)-6-(Acetoxymethyl)-3-(2-(4-(trifluoromethyl)phenyl)acetamido)tetrahydro-2H-pyran-2,4,5-triyltriacetate	Haemophilus influenzae	8	0.0146742
(2S,3R,4S,5S,6R)-6-(Acetoxymethyl)-3-(2-(4-(trifluoromethyl)phenyl)acetamido)tetrahydro-2H-pyran-2,4,5-triyltriacetate	Escherichia coli	9	0.0141767
(2S,3R,4S,5S,6R)-6-(Acetoxymethyl)-3-(2-(4-(trifluoromethyl)phenyl)acetamido)tetrahydro-2H-pyran-2,4,5-triyltriacetate	Streptococcus pneumoniae	10	0.0140574
(2S,3R,4S,5S,6R)-6-(Acetoxymethyl)-3-(2-(4-(trifluoromethyl)phenyl)acetamido)tetrahydro-2H-pyran-2,4,5-triyltriacetate	Cryptococcus neoformans	11	0.0136146
(2S,3R,4S,5S,6R)-6-(Acetoxymethyl)-3-(2-(4-(trifluoromethyl)phenyl)acetamido)tetrahydro-2H-pyran-2,4,5-triyltriacetate	Mycobacterium avium	12	0.013155
(2S,3R,4S,5S,6R)-6-(Acetoxymethyl)-3-(2-(4-(trifluoromethyl)phenyl)acetamido)tetrahydro-2H-pyran-2,4,5-triyltriacetate	Bacillus subtilis	13	0.0129403
(2S,3R,4S,5S,6R)-6-(Acetoxymethyl)-3-(2-(4-(trifluoromethyl)phenyl)acetamido)tetrahydro-2H-pyran-2,4,5-triyltriacetate	Plasmodium falciparum	14	0.0128905
(2S,3R,4S,5S,6R)-6-(Acetoxymethyl)-3-(2-(4-(trifluoromethyl)phenyl)acetamido)tetrahydro-2H-pyran-2,4,5-triyltriacetate	Vibrio vulnificus	15	0.0120642
(2S,3R,4S,5S,6R)-6-(Acetoxymethyl)-3-(2-(4-(trifluoromethyl)phenyl)acetamido)tetrahydro-2H-pyran-2,4,5-triyltriacetate	Vibrio campbellii	16	0.0113454
(2S,3R,4S,5S,6R)-6-(Acetoxymethyl)-3-(2-(4-(trifluoromethyl)phenyl)acetamido)tetrahydro-2H-pyran-2,4,5-triyltriacetate	Candida tropicalis	17	0.0110273
(2S,3R,4S,5S,6R)-6-(Acetoxymethyl)-3-(2-(4-(trifluoromethyl)phenyl)acetamido)tetrahydro-2H-pyran-2,4,5-triyltriacetate	Salmonella Typhi	18	0.0105971
(2S,3R,4S,5S,6R)-6-(Acetoxymethyl)-3-(2-(4-(trifluoromethyl)phenyl)acetamido)tetrahydro-2H-pyran-2,4,5-triyltriacetate	Yersinia enterocolitica	19	0.00994283
(2S,3R,4S,5S,6R)-6-(Acetoxymethyl)-3-(2-(4-(trifluoromethyl)phenyl)acetamido)tetrahydro-2H-pyran-2,4,5-triyltriacetate	Stenotrophomonas maltophilia	20	0.00978929
(2S,3R,4S,5S,6R)-6-(Acetoxymethyl)-3-(2-(4-bromophenyl)acetamido)tetrahydro-2H-pyran-2,4,5-triyl triacetate	Pseudomonas aeruginosa	1	0.999716
(2S,3R,4S,5S,6R)-6-(Acetoxymethyl)-3-(2-(4-bromophenyl)acetamido)tetrahydro-2H-pyran-2,4,5-triyl triacetate	Burkholderia pseudomallei	2	0.0327188
(2S,3R,4S,5S,6R)-6-(Acetoxymethyl)-3-(2-(4-bromophenyl)acetamido)tetrahydro-2H-pyran-2,4,5-triyl triacetate	Vibrio harveyi	3	0.0256517
(2S,3R,4S,5S,6R)-6-(Acetoxymethyl)-3-(2-(4-bromophenyl)acetamido)tetrahydro-2H-pyran-2,4,5-triyl triacetate	Vibrio cholerae	4	0.0247194
(2S,3R,4S,5S,6R)-6-(Acetoxymethyl)-3-(2-(4-bromophenyl)acetamido)tetrahydro-2H-pyran-2,4,5-triyl triacetate	Salmonella enterica	5	0.0238449
(2S,3R,4S,5S,6R)-6-(Acetoxymethyl)-3-(2-(4-bromophenyl)acetamido)tetrahydro-2H-pyran-2,4,5-triyl triacetate	Klebsiella pneumoniae	6	0.0215256
(2S,3R,4S,5S,6R)-6-(Acetoxymethyl)-3-(2-(4-bromophenyl)acetamido)tetrahydro-2H-pyran-2,4,5-triyl triacetate	Escherichia coli	7	0.0195755
(2S,3R,4S,5S,6R)-6-(Acetoxymethyl)-3-(2-(4-bromophenyl)acetamido)tetrahydro-2H-pyran-2,4,5-triyl triacetate	Haemophilus influenzae	8	0.018906
(2S,3R,4S,5S,6R)-6-(Acetoxymethyl)-3-(2-(4-bromophenyl)acetamido)tetrahydro-2H-pyran-2,4,5-triyl triacetate	Clostridium perfringens	9	0.015296
(2S,3R,4S,5S,6R)-6-(Acetoxymethyl)-3-(2-(4-bromophenyl)acetamido)tetrahydro-2H-pyran-2,4,5-triyl triacetate	Bacillus subtilis	10	0.0136416
(2S,3R,4S,5S,6R)-6-(Acetoxymethyl)-3-(2-(4-bromophenyl)acetamido)tetrahydro-2H-pyran-2,4,5-triyl triacetate	Vibrio vulnificus	11	0.0133279
(2S,3R,4S,5S,6R)-6-(Acetoxymethyl)-3-(2-(4-bromophenyl)acetamido)tetrahydro-2H-pyran-2,4,5-triyl triacetate	Plasmodium falciparum	12	0.013125
(2S,3R,4S,5S,6R)-6-(Acetoxymethyl)-3-(2-(4-bromophenyl)acetamido)tetrahydro-2H-pyran-2,4,5-triyl triacetate	Streptococcus pneumoniae	13	0.0118624
(2S,3R,4S,5S,6R)-6-(Acetoxymethyl)-3-(2-(4-bromophenyl)acetamido)tetrahydro-2H-pyran-2,4,5-triyl triacetate	Mycobacterium avium	14	0.0117091
(2S,3R,4S,5S,6R)-6-(Acetoxymethyl)-3-(2-(4-bromophenyl)acetamido)tetrahydro-2H-pyran-2,4,5-triyl triacetate	Stenotrophomonas maltophilia	15	0.0110081
(2S,3R,4S,5S,6R)-6-(Acetoxymethyl)-3-(2-(4-bromophenyl)acetamido)tetrahydro-2H-pyran-2,4,5-triyl triacetate	Candida tropicalis	16	0.0106723
(2S,3R,4S,5S,6R)-6-(Acetoxymethyl)-3-(2-(4-bromophenyl)acetamido)tetrahydro-2H-pyran-2,4,5-triyl triacetate	Acinetobacter baumannii	17	0.01067
(2S,3R,4S,5S,6R)-6-(Acetoxymethyl)-3-(2-(4-bromophenyl)acetamido)tetrahydro-2H-pyran-2,4,5-triyl triacetate	Listeria monocytogenes	18	0.0106022
(2S,3R,4S,5S,6R)-6-(Acetoxymethyl)-3-(2-(4-bromophenyl)acetamido)tetrahydro-2H-pyran-2,4,5-triyl triacetate	Cryptococcus neoformans	19	0.00953858
(2S,3R,4S,5S,6R)-6-(Acetoxymethyl)-3-(2-(4-bromophenyl)acetamido)tetrahydro-2H-pyran-2,4,5-triyl triacetate	Yersinia enterocolitica	20	0.00889674
(2S,3R,4S,5S,6R)-6-(Acetoxymethyl)-3-(2-(4-chlorophenyl)acetamido)tetrahydro-2H-pyran-2,4,5-triyl triacetate	Pseudomonas aeruginosa	1	0.999816
(2S,3R,4S,5S,6R)-6-(Acetoxymethyl)-3-(2-(4-chlorophenyl)acetamido)tetrahydro-2H-pyran-2,4,5-triyl triacetate	Burkholderia pseudomallei	2	0.0367093
(2S,3R,4S,5S,6R)-6-(Acetoxymethyl)-3-(2-(4-chlorophenyl)acetamido)tetrahydro-2H-pyran-2,4,5-triyl triacetate	Salmonella enterica	3	0.0290702
(2S,3R,4S,5S,6R)-6-(Acetoxymethyl)-3-(2-(4-chlorophenyl)acetamido)tetrahydro-2H-pyran-2,4,5-triyl triacetate	Vibrio harveyi	4	0.0277554
(2S,3R,4S,5S,6R)-6-(Acetoxymethyl)-3-(2-(4-chlorophenyl)acetamido)tetrahydro-2H-pyran-2,4,5-triyl triacetate	Klebsiella pneumoniae	5	0.0190778
(2S,3R,4S,5S,6R)-6-(Acetoxymethyl)-3-(2-(4-chlorophenyl)acetamido)tetrahydro-2H-pyran-2,4,5-triyl triacetate	Haemophilus influenzae	6	0.0182016
(2S,3R,4S,5S,6R)-6-(Acetoxymethyl)-3-(2-(4-chlorophenyl)acetamido)tetrahydro-2H-pyran-2,4,5-triyl triacetate	Vibrio cholerae	7	0.0178811
(2S,3R,4S,5S,6R)-6-(Acetoxymethyl)-3-(2-(4-chlorophenyl)acetamido)tetrahydro-2H-pyran-2,4,5-triyl triacetate	Escherichia coli	8	0.0169101
(2S,3R,4S,5S,6R)-6-(Acetoxymethyl)-3-(2-(4-chlorophenyl)acetamido)tetrahydro-2H-pyran-2,4,5-triyl triacetate	Bacillus subtilis	9	0.0136875
(2S,3R,4S,5S,6R)-6-(Acetoxymethyl)-3-(2-(4-chlorophenyl)acetamido)tetrahydro-2H-pyran-2,4,5-triyl triacetate	Listeria monocytogenes	10	0.0135195
(2S,3R,4S,5S,6R)-6-(Acetoxymethyl)-3-(2-(4-chlorophenyl)acetamido)tetrahydro-2H-pyran-2,4,5-triyl triacetate	Stenotrophomonas maltophilia	11	0.0124342
(2S,3R,4S,5S,6R)-6-(Acetoxymethyl)-3-(2-(4-chlorophenyl)acetamido)tetrahydro-2H-pyran-2,4,5-triyl triacetate	Clostridium perfringens	12	0.0123676
(2S,3R,4S,5S,6R)-6-(Acetoxymethyl)-3-(2-(4-chlorophenyl)acetamido)tetrahydro-2H-pyran-2,4,5-triyl triacetate	Aeromonas hydrophila	13	0.0120966
(2S,3R,4S,5S,6R)-6-(Acetoxymethyl)-3-(2-(4-chlorophenyl)acetamido)tetrahydro-2H-pyran-2,4,5-triyl triacetate	Streptococcus pneumoniae	14	0.0115765
(2S,3R,4S,5S,6R)-6-(Acetoxymethyl)-3-(2-(4-chlorophenyl)acetamido)tetrahydro-2H-pyran-2,4,5-triyl triacetate	Serratia marcescens	15	0.00990071
(2S,3R,4S,5S,6R)-6-(Acetoxymethyl)-3-(2-(4-chlorophenyl)acetamido)tetrahydro-2H-pyran-2,4,5-triyl triacetate	Mycobacterium avium	16	0.00976596
(2S,3R,4S,5S,6R)-6-(Acetoxymethyl)-3-(2-(4-chlorophenyl)acetamido)tetrahydro-2H-pyran-2,4,5-triyl triacetate	Cryptococcus neoformans	17	0.00968089
(2S,3R,4S,5S,6R)-6-(Acetoxymethyl)-3-(2-(4-chlorophenyl)acetamido)tetrahydro-2H-pyran-2,4,5-triyl triacetate	Candida tropicalis	18	0.0096088
(2S,3R,4S,5S,6R)-6-(Acetoxymethyl)-3-(2-(4-chlorophenyl)acetamido)tetrahydro-2H-pyran-2,4,5-triyl triacetate	Vibrio vulnificus	19	0.00927324
(2S,3R,4S,5S,6R)-6-(Acetoxymethyl)-3-(2-(4-chlorophenyl)acetamido)tetrahydro-2H-pyran-2,4,5-triyl triacetate	Plasmodium falciparum	20	0.00919519
(2S,3R,4S,5S,6R)-6-(Acetoxymethyl)-3-(2-(4-fluorophenyl)acetamido)tetrahydro-2H-pyran-2,4,5-triyl triacetate	Pseudomonas aeruginosa	1	0.999504
(2S,3R,4S,5S,6R)-6-(Acetoxymethyl)-3-(2-(4-fluorophenyl)acetamido)tetrahydro-2H-pyran-2,4,5-triyl triacetate	Burkholderia pseudomallei	2	0.0350081
(2S,3R,4S,5S,6R)-6-(Acetoxymethyl)-3-(2-(4-fluorophenyl)acetamido)tetrahydro-2H-pyran-2,4,5-triyl triacetate	Vibrio harveyi	3	0.022958
(2S,3R,4S,5S,6R)-6-(Acetoxymethyl)-3-(2-(4-fluorophenyl)acetamido)tetrahydro-2H-pyran-2,4,5-triyl triacetate	Clostridium perfringens	4	0.018493
(2S,3R,4S,5S,6R)-6-(Acetoxymethyl)-3-(2-(4-fluorophenyl)acetamido)tetrahydro-2H-pyran-2,4,5-triyl triacetate	Vibrio cholerae	5	0.0181919
(2S,3R,4S,5S,6R)-6-(Acetoxymethyl)-3-(2-(4-fluorophenyl)acetamido)tetrahydro-2H-pyran-2,4,5-triyl triacetate	Klebsiella pneumoniae	6	0.0169156
(2S,3R,4S,5S,6R)-6-(Acetoxymethyl)-3-(2-(4-fluorophenyl)acetamido)tetrahydro-2H-pyran-2,4,5-triyl triacetate	Salmonella enterica	7	0.0166865
(2S,3R,4S,5S,6R)-6-(Acetoxymethyl)-3-(2-(4-fluorophenyl)acetamido)tetrahydro-2H-pyran-2,4,5-triyl triacetate	Plasmodium falciparum	8	0.0152066
(2S,3R,4S,5S,6R)-6-(Acetoxymethyl)-3-(2-(4-fluorophenyl)acetamido)tetrahydro-2H-pyran-2,4,5-triyl triacetate	Cryptococcus neoformans	9	0.0142819
(2S,3R,4S,5S,6R)-6-(Acetoxymethyl)-3-(2-(4-fluorophenyl)acetamido)tetrahydro-2H-pyran-2,4,5-triyl triacetate	Escherichia coli	10	0.0140474
(2S,3R,4S,5S,6R)-6-(Acetoxymethyl)-3-(2-(4-fluorophenyl)acetamido)tetrahydro-2H-pyran-2,4,5-triyl triacetate	Salmonella Typhi	11	0.0136614
(2S,3R,4S,5S,6R)-6-(Acetoxymethyl)-3-(2-(4-fluorophenyl)acetamido)tetrahydro-2H-pyran-2,4,5-triyl triacetate	Streptococcus pneumoniae	12	0.0131094
(2S,3R,4S,5S,6R)-6-(Acetoxymethyl)-3-(2-(4-fluorophenyl)acetamido)tetrahydro-2H-pyran-2,4,5-triyl triacetate	Yersinia enterocolitica	13	0.0123549
(2S,3R,4S,5S,6R)-6-(Acetoxymethyl)-3-(2-(4-fluorophenyl)acetamido)tetrahydro-2H-pyran-2,4,5-triyl triacetate	Haemophilus influenzae	14	0.0118544
(2S,3R,4S,5S,6R)-6-(Acetoxymethyl)-3-(2-(4-fluorophenyl)acetamido)tetrahydro-2H-pyran-2,4,5-triyl triacetate	Candida tropicalis	15	0.0118348
(2S,3R,4S,5S,6R)-6-(Acetoxymethyl)-3-(2-(4-fluorophenyl)acetamido)tetrahydro-2H-pyran-2,4,5-triyl triacetate	Vibrio vulnificus	16	0.0116606
(2S,3R,4S,5S,6R)-6-(Acetoxymethyl)-3-(2-(4-fluorophenyl)acetamido)tetrahydro-2H-pyran-2,4,5-triyl triacetate	Vibrio campbellii	17	0.0112031
(2S,3R,4S,5S,6R)-6-(Acetoxymethyl)-3-(2-(4-fluorophenyl)acetamido)tetrahydro-2H-pyran-2,4,5-triyl triacetate	Hepatitis C virus	18	0.0104388
(2S,3R,4S,5S,6R)-6-(Acetoxymethyl)-3-(2-(4-fluorophenyl)acetamido)tetrahydro-2H-pyran-2,4,5-triyl triacetate	Campylobacter jejuni	19	0.0102412
(2S,3R,4S,5S,6R)-6-(Acetoxymethyl)-3-(2-(4-fluorophenyl)acetamido)tetrahydro-2H-pyran-2,4,5-triyl triacetate	Mycobacterium avium	20	0.0096434
(2S,3R,4S,5S,6R)-6-(Acetoxymethyl)-3-(2-(4-methoxyphenyl)acetamido)tetrahydro-2H-pyran-2,4,5-triyl triacetate	Pseudomonas aeruginosa	1	0.999806
(2S,3R,4S,5S,6R)-6-(Acetoxymethyl)-3-(2-(4-methoxyphenyl)acetamido)tetrahydro-2H-pyran-2,4,5-triyl triacetate	Burkholderia pseudomallei	2	0.0347501
(2S,3R,4S,5S,6R)-6-(Acetoxymethyl)-3-(2-(4-methoxyphenyl)acetamido)tetrahydro-2H-pyran-2,4,5-triyl triacetate	Vibrio harveyi	3	0.026658
(2S,3R,4S,5S,6R)-6-(Acetoxymethyl)-3-(2-(4-methoxyphenyl)acetamido)tetrahydro-2H-pyran-2,4,5-triyl triacetate	Salmonella enterica	4	0.0254549
(2S,3R,4S,5S,6R)-6-(Acetoxymethyl)-3-(2-(4-methoxyphenyl)acetamido)tetrahydro-2H-pyran-2,4,5-triyl triacetate	Haemophilus influenzae	5	0.0195597
(2S,3R,4S,5S,6R)-6-(Acetoxymethyl)-3-(2-(4-methoxyphenyl)acetamido)tetrahydro-2H-pyran-2,4,5-triyl triacetate	Vibrio cholerae	6	0.0191087
(2S,3R,4S,5S,6R)-6-(Acetoxymethyl)-3-(2-(4-methoxyphenyl)acetamido)tetrahydro-2H-pyran-2,4,5-triyl triacetate	Klebsiella pneumoniae	7	0.0190728
(2S,3R,4S,5S,6R)-6-(Acetoxymethyl)-3-(2-(4-methoxyphenyl)acetamido)tetrahydro-2H-pyran-2,4,5-triyl triacetate	Escherichia coli	8	0.0168398
(2S,3R,4S,5S,6R)-6-(Acetoxymethyl)-3-(2-(4-methoxyphenyl)acetamido)tetrahydro-2H-pyran-2,4,5-triyl triacetate	Bacillus subtilis	9	0.015134
(2S,3R,4S,5S,6R)-6-(Acetoxymethyl)-3-(2-(4-methoxyphenyl)acetamido)tetrahydro-2H-pyran-2,4,5-triyl triacetate	Stenotrophomonas maltophilia	10	0.0132241
(2S,3R,4S,5S,6R)-6-(Acetoxymethyl)-3-(2-(4-methoxyphenyl)acetamido)tetrahydro-2H-pyran-2,4,5-triyl triacetate	Listeria monocytogenes	11	0.0131706
(2S,3R,4S,5S,6R)-6-(Acetoxymethyl)-3-(2-(4-methoxyphenyl)acetamido)tetrahydro-2H-pyran-2,4,5-triyl triacetate	Aeromonas hydrophila	12	0.0124029
(2S,3R,4S,5S,6R)-6-(Acetoxymethyl)-3-(2-(4-methoxyphenyl)acetamido)tetrahydro-2H-pyran-2,4,5-triyl triacetate	Clostridium perfringens	13	0.0115372
(2S,3R,4S,5S,6R)-6-(Acetoxymethyl)-3-(2-(4-methoxyphenyl)acetamido)tetrahydro-2H-pyran-2,4,5-triyl triacetate	Streptococcus pneumoniae	14	0.0107896
(2S,3R,4S,5S,6R)-6-(Acetoxymethyl)-3-(2-(4-methoxyphenyl)acetamido)tetrahydro-2H-pyran-2,4,5-triyl triacetate	Mycobacterium avium	15	0.0106456
(2S,3R,4S,5S,6R)-6-(Acetoxymethyl)-3-(2-(4-methoxyphenyl)acetamido)tetrahydro-2H-pyran-2,4,5-triyl triacetate	Vibrio vulnificus	16	0.0101264
(2S,3R,4S,5S,6R)-6-(Acetoxymethyl)-3-(2-(4-methoxyphenyl)acetamido)tetrahydro-2H-pyran-2,4,5-triyl triacetate	Serratia marcescens	17	0.00996148
(2S,3R,4S,5S,6R)-6-(Acetoxymethyl)-3-(2-(4-methoxyphenyl)acetamido)tetrahydro-2H-pyran-2,4,5-triyl triacetate	Candida tropicalis	18	0.00924686
(2S,3R,4S,5S,6R)-6-(Acetoxymethyl)-3-(2-(4-methoxyphenyl)acetamido)tetrahydro-2H-pyran-2,4,5-triyl triacetate	Acinetobacter baumannii	19	0.00853391
(2S,3R,4S,5S,6R)-6-(Acetoxymethyl)-3-(2-(4-methoxyphenyl)acetamido)tetrahydro-2H-pyran-2,4,5-triyl triacetate	Vibrio campbellii	20	0.0084036
(2S,3R,4S,5S,6R)-6-(Acetoxymethyl)-3-(3-oxohexanamido)tetrahydro-2H-pyran-2,4,5-triyl triacetate	Pseudomonas aeruginosa	1	0.999632
(2S,3R,4S,5S,6R)-6-(Acetoxymethyl)-3-(3-oxohexanamido)tetrahydro-2H-pyran-2,4,5-triyl triacetate	Burkholderia pseudomallei	2	0.0347215
(2S,3R,4S,5S,6R)-6-(Acetoxymethyl)-3-(3-oxohexanamido)tetrahydro-2H-pyran-2,4,5-triyl triacetate	Vibrio harveyi	3	0.0266163
(2S,3R,4S,5S,6R)-6-(Acetoxymethyl)-3-(3-oxohexanamido)tetrahydro-2H-pyran-2,4,5-triyl triacetate	Salmonella enterica	4	0.0210597
(2S,3R,4S,5S,6R)-6-(Acetoxymethyl)-3-(3-oxohexanamido)tetrahydro-2H-pyran-2,4,5-triyl triacetate	Vibrio cholerae	5	0.0208389
(2S,3R,4S,5S,6R)-6-(Acetoxymethyl)-3-(3-oxohexanamido)tetrahydro-2H-pyran-2,4,5-triyl triacetate	Klebsiella pneumoniae	6	0.020341
(2S,3R,4S,5S,6R)-6-(Acetoxymethyl)-3-(3-oxohexanamido)tetrahydro-2H-pyran-2,4,5-triyl triacetate	Haemophilus influenzae	7	0.0173294
(2S,3R,4S,5S,6R)-6-(Acetoxymethyl)-3-(3-oxohexanamido)tetrahydro-2H-pyran-2,4,5-triyl triacetate	Escherichia coli	8	0.0161815
(2S,3R,4S,5S,6R)-6-(Acetoxymethyl)-3-(3-oxohexanamido)tetrahydro-2H-pyran-2,4,5-triyl triacetate	Clostridium perfringens	9	0.0156974
(2S,3R,4S,5S,6R)-6-(Acetoxymethyl)-3-(3-oxohexanamido)tetrahydro-2H-pyran-2,4,5-triyl triacetate	Plasmodium falciparum	10	0.013893
(2S,3R,4S,5S,6R)-6-(Acetoxymethyl)-3-(3-oxohexanamido)tetrahydro-2H-pyran-2,4,5-triyl triacetate	Mycobacterium avium	11	0.0133152
(2S,3R,4S,5S,6R)-6-(Acetoxymethyl)-3-(3-oxohexanamido)tetrahydro-2H-pyran-2,4,5-triyl triacetate	Streptococcus pneumoniae	12	0.0131489
(2S,3R,4S,5S,6R)-6-(Acetoxymethyl)-3-(3-oxohexanamido)tetrahydro-2H-pyran-2,4,5-triyl triacetate	Candida tropicalis	13	0.0120429
(2S,3R,4S,5S,6R)-6-(Acetoxymethyl)-3-(3-oxohexanamido)tetrahydro-2H-pyran-2,4,5-triyl triacetate	Bacillus subtilis	14	0.0119488
(2S,3R,4S,5S,6R)-6-(Acetoxymethyl)-3-(3-oxohexanamido)tetrahydro-2H-pyran-2,4,5-triyl triacetate	Cryptococcus neoformans	15	0.0116696
(2S,3R,4S,5S,6R)-6-(Acetoxymethyl)-3-(3-oxohexanamido)tetrahydro-2H-pyran-2,4,5-triyl triacetate	Vibrio vulnificus	16	0.0112765
(2S,3R,4S,5S,6R)-6-(Acetoxymethyl)-3-(3-oxohexanamido)tetrahydro-2H-pyran-2,4,5-triyl triacetate	Vibrio campbellii	17	0.0109933
(2S,3R,4S,5S,6R)-6-(Acetoxymethyl)-3-(3-oxohexanamido)tetrahydro-2H-pyran-2,4,5-triyl triacetate	Yersinia enterocolitica	18	0.0108192
(2S,3R,4S,5S,6R)-6-(Acetoxymethyl)-3-(3-oxohexanamido)tetrahydro-2H-pyran-2,4,5-triyl triacetate	Stenotrophomonas maltophilia	19	0.0106033
(2S,3R,4S,5S,6R)-6-(Acetoxymethyl)-3-(3-oxohexanamido)tetrahydro-2H-pyran-2,4,5-triyl triacetate	Salmonella Typhi	20	0.00996992
(2S,3R,4S,5S,6R)-6-(Acetoxymethyl)-3-(3-oxooctanamido)tetrahydro-2H-pyran-2,4,5-triyl triacetate	Pseudomonas aeruginosa	1	0.999724
(2S,3R,4S,5S,6R)-6-(Acetoxymethyl)-3-(3-oxooctanamido)tetrahydro-2H-pyran-2,4,5-triyl triacetate	Burkholderia pseudomallei	2	0.0396374
(2S,3R,4S,5S,6R)-6-(Acetoxymethyl)-3-(3-oxooctanamido)tetrahydro-2H-pyran-2,4,5-triyl triacetate	Vibrio harveyi	3	0.026847
(2S,3R,4S,5S,6R)-6-(Acetoxymethyl)-3-(3-oxooctanamido)tetrahydro-2H-pyran-2,4,5-triyl triacetate	Vibrio cholerae	4	0.020966
(2S,3R,4S,5S,6R)-6-(Acetoxymethyl)-3-(3-oxooctanamido)tetrahydro-2H-pyran-2,4,5-triyl triacetate	Salmonella enterica	5	0.0201021
(2S,3R,4S,5S,6R)-6-(Acetoxymethyl)-3-(3-oxooctanamido)tetrahydro-2H-pyran-2,4,5-triyl triacetate	Klebsiella pneumoniae	6	0.0199534
(2S,3R,4S,5S,6R)-6-(Acetoxymethyl)-3-(3-oxooctanamido)tetrahydro-2H-pyran-2,4,5-triyl triacetate	Haemophilus influenzae	7	0.0164043
(2S,3R,4S,5S,6R)-6-(Acetoxymethyl)-3-(3-oxooctanamido)tetrahydro-2H-pyran-2,4,5-triyl triacetate	Escherichia coli	8	0.0157397
(2S,3R,4S,5S,6R)-6-(Acetoxymethyl)-3-(3-oxooctanamido)tetrahydro-2H-pyran-2,4,5-triyl triacetate	Clostridium perfringens	9	0.0154771
(2S,3R,4S,5S,6R)-6-(Acetoxymethyl)-3-(3-oxooctanamido)tetrahydro-2H-pyran-2,4,5-triyl triacetate	Streptococcus pneumoniae	10	0.0130864
(2S,3R,4S,5S,6R)-6-(Acetoxymethyl)-3-(3-oxooctanamido)tetrahydro-2H-pyran-2,4,5-triyl triacetate	Bacillus subtilis	11	0.012587
(2S,3R,4S,5S,6R)-6-(Acetoxymethyl)-3-(3-oxooctanamido)tetrahydro-2H-pyran-2,4,5-triyl triacetate	Plasmodium falciparum	12	0.0124328
(2S,3R,4S,5S,6R)-6-(Acetoxymethyl)-3-(3-oxooctanamido)tetrahydro-2H-pyran-2,4,5-triyl triacetate	Cryptococcus neoformans	13	0.0121058
(2S,3R,4S,5S,6R)-6-(Acetoxymethyl)-3-(3-oxooctanamido)tetrahydro-2H-pyran-2,4,5-triyl triacetate	Stenotrophomonas maltophilia	14	0.0119468
(2S,3R,4S,5S,6R)-6-(Acetoxymethyl)-3-(3-oxooctanamido)tetrahydro-2H-pyran-2,4,5-triyl triacetate	Vibrio vulnificus	15	0.0118228
(2S,3R,4S,5S,6R)-6-(Acetoxymethyl)-3-(3-oxooctanamido)tetrahydro-2H-pyran-2,4,5-triyl triacetate	Aeromonas hydrophila	16	0.0111732
(2S,3R,4S,5S,6R)-6-(Acetoxymethyl)-3-(3-oxooctanamido)tetrahydro-2H-pyran-2,4,5-triyl triacetate	Listeria monocytogenes	17	0.0108767
(2S,3R,4S,5S,6R)-6-(Acetoxymethyl)-3-(3-oxooctanamido)tetrahydro-2H-pyran-2,4,5-triyl triacetate	Vibrio campbellii	18	0.0104614
(2S,3R,4S,5S,6R)-6-(Acetoxymethyl)-3-(3-oxooctanamido)tetrahydro-2H-pyran-2,4,5-triyl triacetate	Candida tropicalis	19	0.0104254
(2S,3R,4S,5S,6R)-6-(Acetoxymethyl)-3-(3-oxooctanamido)tetrahydro-2H-pyran-2,4,5-triyl triacetate	Mycobacterium avium	20	0.0102519
(2S,3R,4S,5S,6R)-6-(Acetoxymethyl)-3-butyramidotetrahydro-2H-pyran-2,4,5-triyl triacetate	Pseudomonas aeruginosa	1	0.999488
(2S,3R,4S,5S,6R)-6-(Acetoxymethyl)-3-butyramidotetrahydro-2H-pyran-2,4,5-triyl triacetate	Burkholderia pseudomallei	2	0.0319121
(2S,3R,4S,5S,6R)-6-(Acetoxymethyl)-3-butyramidotetrahydro-2H-pyran-2,4,5-triyl triacetate	Vibrio harveyi	3	0.0214823
(2S,3R,4S,5S,6R)-6-(Acetoxymethyl)-3-butyramidotetrahydro-2H-pyran-2,4,5-triyl triacetate	Clostridium perfringens	4	0.0183452
(2S,3R,4S,5S,6R)-6-(Acetoxymethyl)-3-butyramidotetrahydro-2H-pyran-2,4,5-triyl triacetate	Klebsiella pneumoniae	5	0.0183362
(2S,3R,4S,5S,6R)-6-(Acetoxymethyl)-3-butyramidotetrahydro-2H-pyran-2,4,5-triyl triacetate	Salmonella enterica	6	0.0162408
(2S,3R,4S,5S,6R)-6-(Acetoxymethyl)-3-butyramidotetrahydro-2H-pyran-2,4,5-triyl triacetate	Cryptococcus neoformans	7	0.0162097
(2S,3R,4S,5S,6R)-6-(Acetoxymethyl)-3-butyramidotetrahydro-2H-pyran-2,4,5-triyl triacetate	Plasmodium falciparum	8	0.0158552
(2S,3R,4S,5S,6R)-6-(Acetoxymethyl)-3-butyramidotetrahydro-2H-pyran-2,4,5-triyl triacetate	Vibrio cholerae	9	0.0156663
(2S,3R,4S,5S,6R)-6-(Acetoxymethyl)-3-butyramidotetrahydro-2H-pyran-2,4,5-triyl triacetate	Salmonella Typhi	10	0.0152703
(2S,3R,4S,5S,6R)-6-(Acetoxymethyl)-3-butyramidotetrahydro-2H-pyran-2,4,5-triyl triacetate	Yersinia enterocolitica	11	0.0145934
(2S,3R,4S,5S,6R)-6-(Acetoxymethyl)-3-butyramidotetrahydro-2H-pyran-2,4,5-triyl triacetate	Escherichia coli	12	0.0133804
(2S,3R,4S,5S,6R)-6-(Acetoxymethyl)-3-butyramidotetrahydro-2H-pyran-2,4,5-triyl triacetate	Haemophilus influenzae	13	0.0121884
(2S,3R,4S,5S,6R)-6-(Acetoxymethyl)-3-butyramidotetrahydro-2H-pyran-2,4,5-triyl triacetate	Streptococcus pneumoniae	14	0.011978
(2S,3R,4S,5S,6R)-6-(Acetoxymethyl)-3-butyramidotetrahydro-2H-pyran-2,4,5-triyl triacetate	Candida tropicalis	15	0.0116168
(2S,3R,4S,5S,6R)-6-(Acetoxymethyl)-3-butyramidotetrahydro-2H-pyran-2,4,5-triyl triacetate	Vibrio campbellii	16	0.011548
(2S,3R,4S,5S,6R)-6-(Acetoxymethyl)-3-butyramidotetrahydro-2H-pyran-2,4,5-triyl triacetate	Vibrio vulnificus	17	0.0114055
(2S,3R,4S,5S,6R)-6-(Acetoxymethyl)-3-butyramidotetrahydro-2H-pyran-2,4,5-triyl triacetate	Mycobacterium avium	18	0.0109073
(2S,3R,4S,5S,6R)-6-(Acetoxymethyl)-3-butyramidotetrahydro-2H-pyran-2,4,5-triyl triacetate	Hepatitis C virus	19	0.0102089
(2S,3R,4S,5S,6R)-6-(Acetoxymethyl)-3-butyramidotetrahydro-2H-pyran-2,4,5-triyl triacetate	Bacillus subtilis	20	0.00989363
(2S,3R,4S,5S,6R)-6-(Acetoxymethyl)-3-decanamidotetrahydro-2H-pyran-2,4,5-triyl triacetate	Pseudomonas aeruginosa	1	0.999819
(2S,3R,4S,5S,6R)-6-(Acetoxymethyl)-3-decanamidotetrahydro-2H-pyran-2,4,5-triyl triacetate	Burkholderia pseudomallei	2	0.0357827
(2S,3R,4S,5S,6R)-6-(Acetoxymethyl)-3-decanamidotetrahydro-2H-pyran-2,4,5-triyl triacetate	Salmonella enterica	3	0.0287769
(2S,3R,4S,5S,6R)-6-(Acetoxymethyl)-3-decanamidotetrahydro-2H-pyran-2,4,5-triyl triacetate	Vibrio harveyi	4	0.0260433
(2S,3R,4S,5S,6R)-6-(Acetoxymethyl)-3-decanamidotetrahydro-2H-pyran-2,4,5-triyl triacetate	Haemophilus influenzae	5	0.0203452
(2S,3R,4S,5S,6R)-6-(Acetoxymethyl)-3-decanamidotetrahydro-2H-pyran-2,4,5-triyl triacetate	Escherichia coli	6	0.0200002
(2S,3R,4S,5S,6R)-6-(Acetoxymethyl)-3-decanamidotetrahydro-2H-pyran-2,4,5-triyl triacetate	Vibrio cholerae	7	0.0193121
(2S,3R,4S,5S,6R)-6-(Acetoxymethyl)-3-decanamidotetrahydro-2H-pyran-2,4,5-triyl triacetate	Klebsiella pneumoniae	8	0.0153504
(2S,3R,4S,5S,6R)-6-(Acetoxymethyl)-3-decanamidotetrahydro-2H-pyran-2,4,5-triyl triacetate	Bacillus subtilis	9	0.0135011
(2S,3R,4S,5S,6R)-6-(Acetoxymethyl)-3-decanamidotetrahydro-2H-pyran-2,4,5-triyl triacetate	Stenotrophomonas maltophilia	10	0.0133149
(2S,3R,4S,5S,6R)-6-(Acetoxymethyl)-3-decanamidotetrahydro-2H-pyran-2,4,5-triyl triacetate	Listeria monocytogenes	11	0.0130597
(2S,3R,4S,5S,6R)-6-(Acetoxymethyl)-3-decanamidotetrahydro-2H-pyran-2,4,5-triyl triacetate	Streptococcus pneumoniae	12	0.0118558
(2S,3R,4S,5S,6R)-6-(Acetoxymethyl)-3-decanamidotetrahydro-2H-pyran-2,4,5-triyl triacetate	Aeromonas hydrophila	13	0.0117674
(2S,3R,4S,5S,6R)-6-(Acetoxymethyl)-3-decanamidotetrahydro-2H-pyran-2,4,5-triyl triacetate	Vibrio vulnificus	14	0.0102587
(2S,3R,4S,5S,6R)-6-(Acetoxymethyl)-3-decanamidotetrahydro-2H-pyran-2,4,5-triyl triacetate	Clostridium perfringens	15	0.0101419
(2S,3R,4S,5S,6R)-6-(Acetoxymethyl)-3-decanamidotetrahydro-2H-pyran-2,4,5-triyl triacetate	Eikenella corrodens	16	0.0095339
(2S,3R,4S,5S,6R)-6-(Acetoxymethyl)-3-decanamidotetrahydro-2H-pyran-2,4,5-triyl triacetate	Candida tropicalis	17	0.00934698
(2S,3R,4S,5S,6R)-6-(Acetoxymethyl)-3-decanamidotetrahydro-2H-pyran-2,4,5-triyl triacetate	Mycobacterium avium	18	0.00920708
(2S,3R,4S,5S,6R)-6-(Acetoxymethyl)-3-decanamidotetrahydro-2H-pyran-2,4,5-triyl triacetate	Acinetobacter baumannii	19	0.00886501
(2S,3R,4S,5S,6R)-6-(Acetoxymethyl)-3-decanamidotetrahydro-2H-pyran-2,4,5-triyl triacetate	Plasmodium falciparum	20	0.00870642
(2S,3R,4S,5S,6R)-6-(Acetoxymethyl)-3-dodecanamidotetrahydro-2H-pyran-2,4,5-triyl triacetate	Pseudomonas aeruginosa	1	0.999618
(2S,3R,4S,5S,6R)-6-(Acetoxymethyl)-3-dodecanamidotetrahydro-2H-pyran-2,4,5-triyl triacetate	Burkholderia pseudomallei	2	0.0419301
(2S,3R,4S,5S,6R)-6-(Acetoxymethyl)-3-dodecanamidotetrahydro-2H-pyran-2,4,5-triyl triacetate	Vibrio harveyi	3	0.0258787
(2S,3R,4S,5S,6R)-6-(Acetoxymethyl)-3-dodecanamidotetrahydro-2H-pyran-2,4,5-triyl triacetate	Salmonella enterica	4	0.0201707
(2S,3R,4S,5S,6R)-6-(Acetoxymethyl)-3-dodecanamidotetrahydro-2H-pyran-2,4,5-triyl triacetate	Klebsiella pneumoniae	5	0.0197522
(2S,3R,4S,5S,6R)-6-(Acetoxymethyl)-3-dodecanamidotetrahydro-2H-pyran-2,4,5-triyl triacetate	Clostridium perfringens	6	0.0178657
(2S,3R,4S,5S,6R)-6-(Acetoxymethyl)-3-dodecanamidotetrahydro-2H-pyran-2,4,5-triyl triacetate	Vibrio cholerae	7	0.0177129
(2S,3R,4S,5S,6R)-6-(Acetoxymethyl)-3-dodecanamidotetrahydro-2H-pyran-2,4,5-triyl triacetate	Cryptococcus neoformans	8	0.0154007
(2S,3R,4S,5S,6R)-6-(Acetoxymethyl)-3-dodecanamidotetrahydro-2H-pyran-2,4,5-triyl triacetate	Streptococcus pneumoniae	9	0.0140581
(2S,3R,4S,5S,6R)-6-(Acetoxymethyl)-3-dodecanamidotetrahydro-2H-pyran-2,4,5-triyl triacetate	Escherichia coli	10	0.0139063
(2S,3R,4S,5S,6R)-6-(Acetoxymethyl)-3-dodecanamidotetrahydro-2H-pyran-2,4,5-triyl triacetate	Plasmodium falciparum	11	0.0136833
(2S,3R,4S,5S,6R)-6-(Acetoxymethyl)-3-dodecanamidotetrahydro-2H-pyran-2,4,5-triyl triacetate	Haemophilus influenzae	12	0.0136307
(2S,3R,4S,5S,6R)-6-(Acetoxymethyl)-3-dodecanamidotetrahydro-2H-pyran-2,4,5-triyl triacetate	Vibrio campbellii	13	0.0124198
(2S,3R,4S,5S,6R)-6-(Acetoxymethyl)-3-dodecanamidotetrahydro-2H-pyran-2,4,5-triyl triacetate	Mycobacterium avium	14	0.0122839
(2S,3R,4S,5S,6R)-6-(Acetoxymethyl)-3-dodecanamidotetrahydro-2H-pyran-2,4,5-triyl triacetate	Bacillus subtilis	15	0.012033
(2S,3R,4S,5S,6R)-6-(Acetoxymethyl)-3-dodecanamidotetrahydro-2H-pyran-2,4,5-triyl triacetate	Yersinia enterocolitica	16	0.0117536
(2S,3R,4S,5S,6R)-6-(Acetoxymethyl)-3-dodecanamidotetrahydro-2H-pyran-2,4,5-triyl triacetate	Salmonella Typhi	17	0.0107224
(2S,3R,4S,5S,6R)-6-(Acetoxymethyl)-3-dodecanamidotetrahydro-2H-pyran-2,4,5-triyl triacetate	Vibrio vulnificus	18	0.010395
(2S,3R,4S,5S,6R)-6-(Acetoxymethyl)-3-dodecanamidotetrahydro-2H-pyran-2,4,5-triyl triacetate	Candida tropicalis	19	0.00995062
(2S,3R,4S,5S,6R)-6-(Acetoxymethyl)-3-dodecanamidotetrahydro-2H-pyran-2,4,5-triyl triacetate	Stenotrophomonas maltophilia	20	0.00943326
(2S,3R,4S,5S,6R)-6-(Acetoxymethyl)-3-octanamidotetrahydro-2H-pyran-2,4,5-triyl triacetate	Pseudomonas aeruginosa	1	0.999845
(2S,3R,4S,5S,6R)-6-(Acetoxymethyl)-3-octanamidotetrahydro-2H-pyran-2,4,5-triyl triacetate	Burkholderia pseudomallei	2	0.0360153
(2S,3R,4S,5S,6R)-6-(Acetoxymethyl)-3-octanamidotetrahydro-2H-pyran-2,4,5-triyl triacetate	Salmonella enterica	3	0.0271534
(2S,3R,4S,5S,6R)-6-(Acetoxymethyl)-3-octanamidotetrahydro-2H-pyran-2,4,5-triyl triacetate	Vibrio harveyi	4	0.0243115
(2S,3R,4S,5S,6R)-6-(Acetoxymethyl)-3-octanamidotetrahydro-2H-pyran-2,4,5-triyl triacetate	Klebsiella pneumoniae	5	0.0192785
(2S,3R,4S,5S,6R)-6-(Acetoxymethyl)-3-octanamidotetrahydro-2H-pyran-2,4,5-triyl triacetate	Vibrio cholerae	6	0.0189791
(2S,3R,4S,5S,6R)-6-(Acetoxymethyl)-3-octanamidotetrahydro-2H-pyran-2,4,5-triyl triacetate	Escherichia coli	7	0.0187025
(2S,3R,4S,5S,6R)-6-(Acetoxymethyl)-3-octanamidotetrahydro-2H-pyran-2,4,5-triyl triacetate	Haemophilus influenzae	8	0.0166165
(2S,3R,4S,5S,6R)-6-(Acetoxymethyl)-3-octanamidotetrahydro-2H-pyran-2,4,5-triyl triacetate	Bacillus subtilis	9	0.0150084
(2S,3R,4S,5S,6R)-6-(Acetoxymethyl)-3-octanamidotetrahydro-2H-pyran-2,4,5-triyl triacetate	Listeria monocytogenes	10	0.012719
(2S,3R,4S,5S,6R)-6-(Acetoxymethyl)-3-octanamidotetrahydro-2H-pyran-2,4,5-triyl triacetate	Aeromonas hydrophila	11	0.0124743
(2S,3R,4S,5S,6R)-6-(Acetoxymethyl)-3-octanamidotetrahydro-2H-pyran-2,4,5-triyl triacetate	Stenotrophomonas maltophilia	12	0.0120733
(2S,3R,4S,5S,6R)-6-(Acetoxymethyl)-3-octanamidotetrahydro-2H-pyran-2,4,5-triyl triacetate	Clostridium perfringens	13	0.0113432
(2S,3R,4S,5S,6R)-6-(Acetoxymethyl)-3-octanamidotetrahydro-2H-pyran-2,4,5-triyl triacetate	Streptococcus pneumoniae	14	0.0112571
(2S,3R,4S,5S,6R)-6-(Acetoxymethyl)-3-octanamidotetrahydro-2H-pyran-2,4,5-triyl triacetate	Mycobacterium avium	15	0.0107452
(2S,3R,4S,5S,6R)-6-(Acetoxymethyl)-3-octanamidotetrahydro-2H-pyran-2,4,5-triyl triacetate	Vibrio vulnificus	16	0.0103458
(2S,3R,4S,5S,6R)-6-(Acetoxymethyl)-3-octanamidotetrahydro-2H-pyran-2,4,5-triyl triacetate	Eikenella corrodens	17	0.00990668
(2S,3R,4S,5S,6R)-6-(Acetoxymethyl)-3-octanamidotetrahydro-2H-pyran-2,4,5-triyl triacetate	Candida tropicalis	18	0.00979071
(2S,3R,4S,5S,6R)-6-(Acetoxymethyl)-3-octanamidotetrahydro-2H-pyran-2,4,5-triyl triacetate	Serratia marcescens	19	0.00953741
(2S,3R,4S,5S,6R)-6-(Acetoxymethyl)-3-octanamidotetrahydro-2H-pyran-2,4,5-triyl triacetate	Acinetobacter baumannii	20	0.00928289
(2Z)-N-hexyl-2-hydroxy-3-[4-(trifluoromethyl)phenyl]prop-2-enamide	Staphylococcus aureus	1	0.9979
(2Z)-N-hexyl-2-hydroxy-3-[4-(trifluoromethyl)phenyl]prop-2-enamide	Staphylococcus epidermis	2	0.968827
(2Z)-N-hexyl-2-hydroxy-3-[4-(trifluoromethyl)phenyl]prop-2-enamide	Streptococcus mutans	3	0.064848
(2Z)-N-hexyl-2-hydroxy-3-[4-(trifluoromethyl)phenyl]prop-2-enamide	Escherichia coli	4	0.00834302
(2Z)-N-hexyl-2-hydroxy-3-[4-(trifluoromethyl)phenyl]prop-2-enamide	Staphylococcus epidermidis	5	0.00804213
(2Z)-N-hexyl-2-hydroxy-3-[4-(trifluoromethyl)phenyl]prop-2-enamide	Pseudomonas aeruginosa	6	0.00665707
(2Z)-N-hexyl-2-hydroxy-3-[4-(trifluoromethyl)phenyl]prop-2-enamide	Streptococcus epidermidis	7	0.00311971
(2Z)-N-hexyl-2-hydroxy-3-[4-(trifluoromethyl)phenyl]prop-2-enamide	Streptococcus sanguis	8	0.00254404
(2Z)-N-hexyl-2-hydroxy-3-[4-(trifluoromethyl)phenyl]prop-2-enamide	Enterococcus faecalis	9	0.00237133
(2Z)-N-hexyl-2-hydroxy-3-[4-(trifluoromethyl)phenyl]prop-2-enamide	Micrococcus luteus	10	0.0016963
(2Z)-N-hexyl-2-hydroxy-3-[4-(trifluoromethyl)phenyl]prop-2-enamide	Bacillus subtilis	11	0.00137434
(2Z)-N-hexyl-2-hydroxy-3-[4-(trifluoromethyl)phenyl]prop-2-enamide	Actinomyces oris	12	0.00136588
(2Z)-N-hexyl-2-hydroxy-3-[4-(trifluoromethyl)phenyl]prop-2-enamide	Burkholderia thailandensis	13	0.00131918
(2Z)-N-hexyl-2-hydroxy-3-[4-(trifluoromethyl)phenyl]prop-2-enamide	Proteus mirabilis	14	0.0012409
(2Z)-N-hexyl-2-hydroxy-3-[4-(trifluoromethyl)phenyl]prop-2-enamide	Salmonella enterica	15	0.00109221
(2Z)-N-hexyl-2-hydroxy-3-[4-(trifluoromethyl)phenyl]prop-2-enamide	Haemophilus influenzae	16	0.000913392
(2Z)-N-hexyl-2-hydroxy-3-[4-(trifluoromethyl)phenyl]prop-2-enamide	Eikenella corrodens	17	0.000787367
(2Z)-N-hexyl-2-hydroxy-3-[4-(trifluoromethyl)phenyl]prop-2-enamide	Candida albicans	18	0.00077382
(2Z)-N-hexyl-2-hydroxy-3-[4-(trifluoromethyl)phenyl]prop-2-enamide	Vibrio harveyi	19	0.000767467
(2Z)-N-hexyl-2-hydroxy-3-[4-(trifluoromethyl)phenyl]prop-2-enamide	Mycobacterium smegmatis	20	0.000751101
(3R)-4-(4-acetylphenyl)-3-aminobutan-2-one	Staphylococcus epidermis	1	0.999805
(3R)-4-(4-acetylphenyl)-3-aminobutan-2-one	Staphylococcus aureus	2	0.997019
(3R)-4-(4-acetylphenyl)-3-aminobutan-2-one	Streptococcus mutans	3	0.071947
(3R)-4-(4-acetylphenyl)-3-aminobutan-2-one	Escherichia coli	4	0.00876305
(3R)-4-(4-acetylphenyl)-3-aminobutan-2-one	Staphylococcus epidermidis	5	0.00460321
(3R)-4-(4-acetylphenyl)-3-aminobutan-2-one	Streptococcus sanguis	6	0.00394038
(3R)-4-(4-acetylphenyl)-3-aminobutan-2-one	Pseudomonas aeruginosa	7	0.00328543
(3R)-4-(4-acetylphenyl)-3-aminobutan-2-one	Enterococcus faecalis	8	0.00236257
(3R)-4-(4-acetylphenyl)-3-aminobutan-2-one	Streptococcus epidermidis	9	0.00233941
(3R)-4-(4-acetylphenyl)-3-aminobutan-2-one	Proteus mirabilis	10	0.0015106
(3R)-4-(4-acetylphenyl)-3-aminobutan-2-one	Micrococcus luteus	11	0.00145491
(3R)-4-(4-acetylphenyl)-3-aminobutan-2-one	Bacillus subtilis	12	0.00134132
(3R)-4-(4-acetylphenyl)-3-aminobutan-2-one	Salmonella enterica	13	0.00119056
(3R)-4-(4-acetylphenyl)-3-aminobutan-2-one	Burkholderia thailandensis	14	0.00110678
(3R)-4-(4-acetylphenyl)-3-aminobutan-2-one	Candida albicans	15	0.000892577
(3R)-4-(4-acetylphenyl)-3-aminobutan-2-one	Eikenella corrodens	16	0.000867422
(3R)-4-(4-acetylphenyl)-3-aminobutan-2-one	Actinomyces oris	17	0.000826316
(3R)-4-(4-acetylphenyl)-3-aminobutan-2-one	Vibrio harveyi	18	0.000793432
(3R)-4-(4-acetylphenyl)-3-aminobutan-2-one	Haemophilus influenzae	19	0.000655798
(3R)-4-(4-acetylphenyl)-3-aminobutan-2-one	Streptococcus gordonii	20	0.000535896
(3R)-7-hydroxy-1,2,3,4-tetrahydroisoquinoline-3-carboxylic acid	Staphylococcus epidermis	1	0.998585
(3R)-7-hydroxy-1,2,3,4-tetrahydroisoquinoline-3-carboxylic acid	Streptococcus mutans	2	0.784348
(3R)-7-hydroxy-1,2,3,4-tetrahydroisoquinoline-3-carboxylic acid	Staphylococcus aureus	3	0.530555
(3R)-7-hydroxy-1,2,3,4-tetrahydroisoquinoline-3-carboxylic acid	Escherichia coli	4	0.246562
(3R)-7-hydroxy-1,2,3,4-tetrahydroisoquinoline-3-carboxylic acid	Streptococcus sanguis	5	0.15241
(3R)-7-hydroxy-1,2,3,4-tetrahydroisoquinoline-3-carboxylic acid	Actinomyces oris	6	0.042394
(3R)-7-hydroxy-1,2,3,4-tetrahydroisoquinoline-3-carboxylic acid	Mycobacterium tuberculosis	7	0.0416301
(3R)-7-hydroxy-1,2,3,4-tetrahydroisoquinoline-3-carboxylic acid	Bacillus subtilis	8	0.0275066
(3R)-7-hydroxy-1,2,3,4-tetrahydroisoquinoline-3-carboxylic acid	Staphylococcus epidermidis	9	0.0273204
(3R)-7-hydroxy-1,2,3,4-tetrahydroisoquinoline-3-carboxylic acid	Salmonella enterica	10	0.0190016
(3R)-7-hydroxy-1,2,3,4-tetrahydroisoquinoline-3-carboxylic acid	Streptococcus epidermidis	11	0.0163467
(3R)-7-hydroxy-1,2,3,4-tetrahydroisoquinoline-3-carboxylic acid	Micrococcus luteus	12	0.0153516
(3R)-7-hydroxy-1,2,3,4-tetrahydroisoquinoline-3-carboxylic acid	Burkholderia pseudomallei	13	0.0142258
(3R)-7-hydroxy-1,2,3,4-tetrahydroisoquinoline-3-carboxylic acid	Pseudomonas aeruginosa	14	0.0135582
(3R)-7-hydroxy-1,2,3,4-tetrahydroisoquinoline-3-carboxylic acid	Vibrio harveyi	15	0.0124069
(3R)-7-hydroxy-1,2,3,4-tetrahydroisoquinoline-3-carboxylic acid	Burkholderia thailandensis	16	0.009708
(3R)-7-hydroxy-1,2,3,4-tetrahydroisoquinoline-3-carboxylic acid	Haemophilus influenzae	17	0.00950096
(3R)-7-hydroxy-1,2,3,4-tetrahydroisoquinoline-3-carboxylic acid	Streptococcus sanguinis	18	0.00945071
(3R)-7-hydroxy-1,2,3,4-tetrahydroisoquinoline-3-carboxylic acid	Streptococcus gordonii	19	0.00863105
(3R)-7-hydroxy-1,2,3,4-tetrahydroisoquinoline-3-carboxylic acid	Eikenella corrodens	20	0.00773002
(5E)-5-decylidene-1,3-thiazolidine-2,4-dione	Candida albicans	1	0.999803
(5E)-5-decylidene-1,3-thiazolidine-2,4-dione	Pseudomonas aeruginosa	2	0.64381
(5E)-5-decylidene-1,3-thiazolidine-2,4-dione	Salmonella enterica	3	0.161189
(5E)-5-decylidene-1,3-thiazolidine-2,4-dione	Bacillus subtilis	4	0.117193
(5E)-5-decylidene-1,3-thiazolidine-2,4-dione	Stenotrophomonas maltophilia	5	0.0809615
(5E)-5-decylidene-1,3-thiazolidine-2,4-dione	Listeria monocytogenes	6	0.0568778
(5E)-5-decylidene-1,3-thiazolidine-2,4-dione	Escherichia coli	7	0.0562063
(5E)-5-decylidene-1,3-thiazolidine-2,4-dione	Vibrio cholerae	8	0.0216769
(5E)-5-decylidene-1,3-thiazolidine-2,4-dione	Mycobacterium avium	9	0.0188452
(5E)-5-decylidene-1,3-thiazolidine-2,4-dione	Klebsiella pneumoniae	10	0.0183295
(5E)-5-decylidene-1,3-thiazolidine-2,4-dione	Human immunodeficiency virus 1	11	0.0180546
(5E)-5-decylidene-1,3-thiazolidine-2,4-dione	Candida tropicalis	12	0.0168882
(5E)-5-decylidene-1,3-thiazolidine-2,4-dione	Streptococcus pneumoniae	13	0.0156986
(5E)-5-decylidene-1,3-thiazolidine-2,4-dione	Vibrio harveyi	14	0.0156559
(5E)-5-decylidene-1,3-thiazolidine-2,4-dione	Enteric bacteria and other eubacteria	15	0.0148615
(5E)-5-decylidene-1,3-thiazolidine-2,4-dione	Acinetobacter baumannii	16	0.0148435
(5E)-5-decylidene-1,3-thiazolidine-2,4-dione	Plasmodium falciparum	17	0.0145647
(5E)-5-decylidene-1,3-thiazolidine-2,4-dione	Vibrio vulnificus	18	0.0143743
(5E)-5-decylidene-1,3-thiazolidine-2,4-dione	Haemophilus influenzae	19	0.0142568
(5E)-5-decylidene-1,3-thiazolidine-2,4-dione	Candida glabrata	20	0.0138001
(5E)-5-dodecylidene-1,3-thiazolidine-2,4-dione	Candida albicans	1	0.999865
(5E)-5-dodecylidene-1,3-thiazolidine-2,4-dione	Pseudomonas aeruginosa	2	0.442454
(5E)-5-dodecylidene-1,3-thiazolidine-2,4-dione	Salmonella enterica	3	0.226503
(5E)-5-dodecylidene-1,3-thiazolidine-2,4-dione	Bacillus subtilis	4	0.157177
(5E)-5-dodecylidene-1,3-thiazolidine-2,4-dione	Stenotrophomonas maltophilia	5	0.0516667
(5E)-5-dodecylidene-1,3-thiazolidine-2,4-dione	Escherichia coli	6	0.0445434
(5E)-5-dodecylidene-1,3-thiazolidine-2,4-dione	Listeria monocytogenes	7	0.0420782
(5E)-5-dodecylidene-1,3-thiazolidine-2,4-dione	Vibrio cholerae	8	0.0260886
(5E)-5-dodecylidene-1,3-thiazolidine-2,4-dione	Haemophilus influenzae	9	0.0191512
(5E)-5-dodecylidene-1,3-thiazolidine-2,4-dione	Acinetobacter baumannii	10	0.0179789
(5E)-5-dodecylidene-1,3-thiazolidine-2,4-dione	Human immunodeficiency virus 1	11	0.0154923
(5E)-5-dodecylidene-1,3-thiazolidine-2,4-dione	Human immunodeficiency virus	12	0.0154618
(5E)-5-dodecylidene-1,3-thiazolidine-2,4-dione	Enteric bacteria and other eubacteria	13	0.0148259
(5E)-5-dodecylidene-1,3-thiazolidine-2,4-dione	Vibrio harveyi	14	0.014417
(5E)-5-dodecylidene-1,3-thiazolidine-2,4-dione	Mycobacterium avium	15	0.0143445
(5E)-5-dodecylidene-1,3-thiazolidine-2,4-dione	Klebsiella pneumoniae	16	0.0124246
(5E)-5-dodecylidene-1,3-thiazolidine-2,4-dione	Staphylococcus epidermidis	17	0.0105182
(5E)-5-dodecylidene-1,3-thiazolidine-2,4-dione	Candida tropicalis	18	0.0105008
(5E)-5-dodecylidene-1,3-thiazolidine-2,4-dione	Burkholderia pseudomallei	19	0.00912183
(5E)-5-dodecylidene-1,3-thiazolidine-2,4-dione	Vibrio vulnificus	20	0.00899167
(5E)-5-hexylidene-1,3-thiazolidine-2,4-dione	Candida albicans	1	0.999979
(5E)-5-hexylidene-1,3-thiazolidine-2,4-dione	Pseudomonas aeruginosa	2	0.656383
(5E)-5-hexylidene-1,3-thiazolidine-2,4-dione	Salmonella enterica	3	0.0604049
(5E)-5-hexylidene-1,3-thiazolidine-2,4-dione	Escherichia coli	4	0.0378933
(5E)-5-hexylidene-1,3-thiazolidine-2,4-dione	Bacillus subtilis	5	0.0215263
(5E)-5-hexylidene-1,3-thiazolidine-2,4-dione	Stenotrophomonas maltophilia	6	0.0102084
(5E)-5-hexylidene-1,3-thiazolidine-2,4-dione	Human immunodeficiency virus 1	7	0.00899848
(5E)-5-hexylidene-1,3-thiazolidine-2,4-dione	Listeria monocytogenes	8	0.00846541
(5E)-5-hexylidene-1,3-thiazolidine-2,4-dione	Enterococcus faecalis	9	0.00619748
(5E)-5-hexylidene-1,3-thiazolidine-2,4-dione	Acinetobacter baumannii	10	0.00596566
(5E)-5-hexylidene-1,3-thiazolidine-2,4-dione	Streptococcus mutans	11	0.00430137
(5E)-5-hexylidene-1,3-thiazolidine-2,4-dione	Enteric bacteria and other eubacteria	12	0.00409661
(5E)-5-hexylidene-1,3-thiazolidine-2,4-dione	Haemophilus influenzae	13	0.00389169
(5E)-5-hexylidene-1,3-thiazolidine-2,4-dione	Staphylococcus aureus	14	0.00378171
(5E)-5-hexylidene-1,3-thiazolidine-2,4-dione	Staphylococcus epidermidis	15	0.00254463
(5E)-5-hexylidene-1,3-thiazolidine-2,4-dione	Vibrio harveyi	16	0.00236812
(5E)-5-hexylidene-1,3-thiazolidine-2,4-dione	Mycobacterium tuberculosis	17	0.00205452
(5E)-5-hexylidene-1,3-thiazolidine-2,4-dione	Vibrio cholerae	18	0.00203766
(5E)-5-hexylidene-1,3-thiazolidine-2,4-dione	Candida tropicalis	19	0.0018778
(5E)-5-hexylidene-1,3-thiazolidine-2,4-dione	Klebsiella pneumoniae	20	0.001862
(5E)-5-octylidene-1,3-thiazolidine-2,4-dione	Candida albicans	1	0.999986
(5E)-5-octylidene-1,3-thiazolidine-2,4-dione	Pseudomonas aeruginosa	2	0.263222
(5E)-5-octylidene-1,3-thiazolidine-2,4-dione	Escherichia coli	3	0.00452329
(5E)-5-octylidene-1,3-thiazolidine-2,4-dione	Salmonella enterica	4	0.00200288
(5E)-5-octylidene-1,3-thiazolidine-2,4-dione	Bacillus subtilis	5	0.00176618
(5E)-5-octylidene-1,3-thiazolidine-2,4-dione	Stenotrophomonas maltophilia	6	0.00108092
(5E)-5-octylidene-1,3-thiazolidine-2,4-dione	Listeria monocytogenes	7	0.000904113
(5E)-5-octylidene-1,3-thiazolidine-2,4-dione	Streptococcus mutans	8	0.000831226
(5E)-5-octylidene-1,3-thiazolidine-2,4-dione	Acinetobacter baumannii	9	0.0007721
(5E)-5-octylidene-1,3-thiazolidine-2,4-dione	Human immunodeficiency virus 1	10	0.000640057
(5E)-5-octylidene-1,3-thiazolidine-2,4-dione	Enteric bacteria and other eubacteria	11	0.000624662
(5E)-5-octylidene-1,3-thiazolidine-2,4-dione	Enterococcus faecalis	12	0.000551616
(5E)-5-octylidene-1,3-thiazolidine-2,4-dione	Vibrio cholerae	13	0.000390103
(5E)-5-octylidene-1,3-thiazolidine-2,4-dione	Mycobacterium avium	14	0.000376996
(5E)-5-octylidene-1,3-thiazolidine-2,4-dione	Candida tropicalis	15	0.000335986
(5E)-5-octylidene-1,3-thiazolidine-2,4-dione	Mycobacterium tuberculosis	16	0.000322135
(5E)-5-octylidene-1,3-thiazolidine-2,4-dione	Vibrio harveyi	17	0.000293996
(5E)-5-octylidene-1,3-thiazolidine-2,4-dione	Klebsiella pneumoniae	18	0.000292662
(5E)-5-octylidene-1,3-thiazolidine-2,4-dione	Vibrio vulnificus	19	0.000277834
(5E)-5-octylidene-1,3-thiazolidine-2,4-dione	Haemophilus influenzae	20	0.000273934
(5E)-5-undecylidene-1,3-thiazolidine-2,4-dione	Candida albicans	1	0.999739
(5E)-5-undecylidene-1,3-thiazolidine-2,4-dione	Pseudomonas aeruginosa	2	0.382864
(5E)-5-undecylidene-1,3-thiazolidine-2,4-dione	Salmonella enterica	3	0.196282
(5E)-5-undecylidene-1,3-thiazolidine-2,4-dione	Bacillus subtilis	4	0.155765
(5E)-5-undecylidene-1,3-thiazolidine-2,4-dione	Stenotrophomonas maltophilia	5	0.070325
(5E)-5-undecylidene-1,3-thiazolidine-2,4-dione	Listeria monocytogenes	6	0.0518011
(5E)-5-undecylidene-1,3-thiazolidine-2,4-dione	Escherichia coli	7	0.0409294
(5E)-5-undecylidene-1,3-thiazolidine-2,4-dione	Vibrio cholerae	8	0.0389031
(5E)-5-undecylidene-1,3-thiazolidine-2,4-dione	Haemophilus influenzae	9	0.0306121
(5E)-5-undecylidene-1,3-thiazolidine-2,4-dione	Mycobacterium avium	10	0.0259025
(5E)-5-undecylidene-1,3-thiazolidine-2,4-dione	Vibrio harveyi	11	0.02163
(5E)-5-undecylidene-1,3-thiazolidine-2,4-dione	Human immunodeficiency virus	12	0.0208916
(5E)-5-undecylidene-1,3-thiazolidine-2,4-dione	Klebsiella pneumoniae	13	0.0191743
(5E)-5-undecylidene-1,3-thiazolidine-2,4-dione	Enteric bacteria and other eubacteria	14	0.018062
(5E)-5-undecylidene-1,3-thiazolidine-2,4-dione	Acinetobacter baumannii	15	0.0179621
(5E)-5-undecylidene-1,3-thiazolidine-2,4-dione	Vibrio vulnificus	16	0.0168693
(5E)-5-undecylidene-1,3-thiazolidine-2,4-dione	Candida tropicalis	17	0.0165242
(5E)-5-undecylidene-1,3-thiazolidine-2,4-dione	Burkholderia pseudomallei	18	0.0146328
(5E)-5-undecylidene-1,3-thiazolidine-2,4-dione	Candida glabrata	19	0.0137295
(5E)-5-undecylidene-1,3-thiazolidine-2,4-dione	Shigella flexneri	20	0.0128623
(5-nitrofuran-2-yl)methyl (2E)-3-phenylprop-2-enoate	Candida albicans	1	0.999993
(5-nitrofuran-2-yl)methyl (2E)-3-phenylprop-2-enoate	Pseudomonas aeruginosa	2	0.736787
(5-nitrofuran-2-yl)methyl (2E)-3-phenylprop-2-enoate	Escherichia coli	3	0.0303603
(5-nitrofuran-2-yl)methyl (2E)-3-phenylprop-2-enoate	Salmonella enterica	4	0.012258
(5-nitrofuran-2-yl)methyl (2E)-3-phenylprop-2-enoate	Bacillus subtilis	5	0.0108606
(5-nitrofuran-2-yl)methyl (2E)-3-phenylprop-2-enoate	Stenotrophomonas maltophilia	6	0.00778284
(5-nitrofuran-2-yl)methyl (2E)-3-phenylprop-2-enoate	Human immunodeficiency virus 1	7	0.00678353
(5-nitrofuran-2-yl)methyl (2E)-3-phenylprop-2-enoate	Listeria monocytogenes	8	0.00601086
(5-nitrofuran-2-yl)methyl (2E)-3-phenylprop-2-enoate	Enterococcus faecalis	9	0.00491478
(5-nitrofuran-2-yl)methyl (2E)-3-phenylprop-2-enoate	Acinetobacter baumannii	10	0.00352684
(5-nitrofuran-2-yl)methyl (2E)-3-phenylprop-2-enoate	Enteric bacteria and other eubacteria	11	0.00337283
(5-nitrofuran-2-yl)methyl (2E)-3-phenylprop-2-enoate	Klebsiella pneumoniae	12	0.00248297
(5-nitrofuran-2-yl)methyl (2E)-3-phenylprop-2-enoate	Streptococcus mutans	13	0.00235193
(5-nitrofuran-2-yl)methyl (2E)-3-phenylprop-2-enoate	Mycobacterium avium	14	0.00229399
(5-nitrofuran-2-yl)methyl (2E)-3-phenylprop-2-enoate	Vibrio cholerae	15	0.00218988
(5-nitrofuran-2-yl)methyl (2E)-3-phenylprop-2-enoate	Candida tropicalis	16	0.00203103
(5-nitrofuran-2-yl)methyl (2E)-3-phenylprop-2-enoate	Vibrio harveyi	17	0.00191802
(5-nitrofuran-2-yl)methyl (2E)-3-phenylprop-2-enoate	Vibrio vulnificus	18	0.0017991
(5-nitrofuran-2-yl)methyl (2E)-3-phenylprop-2-enoate	Staphylococcus epidermidis	19	0.00175095
(5-nitrofuran-2-yl)methyl (2E)-3-phenylprop-2-enoate	Clostridium perfringens	20	0.00163648
(5S)-1,7-bis(4-hydroxyphenyl)-5-O-_-D- apiofuranosyl(1 _ 6)-_-D-glucopyranosyloxyheptan-3-one	Pseudomonas aeruginosa	1	0.999813
(5S)-1,7-bis(4-hydroxyphenyl)-5-O-_-D- apiofuranosyl(1 _ 6)-_-D-glucopyranosyloxyheptan-3-one	Burkholderia pseudomallei	2	0.0333467
(5S)-1,7-bis(4-hydroxyphenyl)-5-O-_-D- apiofuranosyl(1 _ 6)-_-D-glucopyranosyloxyheptan-3-one	Salmonella enterica	3	0.0292631
(5S)-1,7-bis(4-hydroxyphenyl)-5-O-_-D- apiofuranosyl(1 _ 6)-_-D-glucopyranosyloxyheptan-3-one	Vibrio harveyi	4	0.025462
(5S)-1,7-bis(4-hydroxyphenyl)-5-O-_-D- apiofuranosyl(1 _ 6)-_-D-glucopyranosyloxyheptan-3-one	Klebsiella pneumoniae	5	0.0199651
(5S)-1,7-bis(4-hydroxyphenyl)-5-O-_-D- apiofuranosyl(1 _ 6)-_-D-glucopyranosyloxyheptan-3-one	Vibrio cholerae	6	0.0179747
(5S)-1,7-bis(4-hydroxyphenyl)-5-O-_-D- apiofuranosyl(1 _ 6)-_-D-glucopyranosyloxyheptan-3-one	Escherichia coli	7	0.0179635
(5S)-1,7-bis(4-hydroxyphenyl)-5-O-_-D- apiofuranosyl(1 _ 6)-_-D-glucopyranosyloxyheptan-3-one	Haemophilus influenzae	8	0.0168795
(5S)-1,7-bis(4-hydroxyphenyl)-5-O-_-D- apiofuranosyl(1 _ 6)-_-D-glucopyranosyloxyheptan-3-one	Bacillus subtilis	9	0.0157644
(5S)-1,7-bis(4-hydroxyphenyl)-5-O-_-D- apiofuranosyl(1 _ 6)-_-D-glucopyranosyloxyheptan-3-one	Listeria monocytogenes	10	0.0127622
(5S)-1,7-bis(4-hydroxyphenyl)-5-O-_-D- apiofuranosyl(1 _ 6)-_-D-glucopyranosyloxyheptan-3-one	Streptococcus pneumoniae	11	0.0126827
(5S)-1,7-bis(4-hydroxyphenyl)-5-O-_-D- apiofuranosyl(1 _ 6)-_-D-glucopyranosyloxyheptan-3-one	Clostridium perfringens	12	0.012285
(5S)-1,7-bis(4-hydroxyphenyl)-5-O-_-D- apiofuranosyl(1 _ 6)-_-D-glucopyranosyloxyheptan-3-one	Stenotrophomonas maltophilia	13	0.0109756
(5S)-1,7-bis(4-hydroxyphenyl)-5-O-_-D- apiofuranosyl(1 _ 6)-_-D-glucopyranosyloxyheptan-3-one	Mycobacterium avium	14	0.0106019
(5S)-1,7-bis(4-hydroxyphenyl)-5-O-_-D- apiofuranosyl(1 _ 6)-_-D-glucopyranosyloxyheptan-3-one	Aeromonas hydrophila	15	0.0102926
(5S)-1,7-bis(4-hydroxyphenyl)-5-O-_-D- apiofuranosyl(1 _ 6)-_-D-glucopyranosyloxyheptan-3-one	Vibrio vulnificus	16	0.0100068
(5S)-1,7-bis(4-hydroxyphenyl)-5-O-_-D- apiofuranosyl(1 _ 6)-_-D-glucopyranosyloxyheptan-3-one	Serratia marcescens	17	0.0098157
(5S)-1,7-bis(4-hydroxyphenyl)-5-O-_-D- apiofuranosyl(1 _ 6)-_-D-glucopyranosyloxyheptan-3-one	Plasmodium falciparum	18	0.0098143
(5S)-1,7-bis(4-hydroxyphenyl)-5-O-_-D- apiofuranosyl(1 _ 6)-_-D-glucopyranosyloxyheptan-3-one	Cryptococcus neoformans	19	0.00953568
(5S)-1,7-bis(4-hydroxyphenyl)-5-O-_-D- apiofuranosyl(1 _ 6)-_-D-glucopyranosyloxyheptan-3-one	Eikenella corrodens	20	0.00904951
(5Z)-2-(1,1-dichloro-2-phenylethyl)-5-{[4-(trifluoromethyl)phenyl]methylidene}-1,3-oxazolidin-4-one	Staphylococcus aureus	1	0.998651
(5Z)-2-(1,1-dichloro-2-phenylethyl)-5-{[4-(trifluoromethyl)phenyl]methylidene}-1,3-oxazolidin-4-one	Staphylococcus epidermis	2	0.978659
(5Z)-2-(1,1-dichloro-2-phenylethyl)-5-{[4-(trifluoromethyl)phenyl]methylidene}-1,3-oxazolidin-4-one	Streptococcus mutans	3	0.161507
(5Z)-2-(1,1-dichloro-2-phenylethyl)-5-{[4-(trifluoromethyl)phenyl]methylidene}-1,3-oxazolidin-4-one	Escherichia coli	4	0.0165857
(5Z)-2-(1,1-dichloro-2-phenylethyl)-5-{[4-(trifluoromethyl)phenyl]methylidene}-1,3-oxazolidin-4-one	Staphylococcus epidermidis	5	0.0156093
(5Z)-2-(1,1-dichloro-2-phenylethyl)-5-{[4-(trifluoromethyl)phenyl]methylidene}-1,3-oxazolidin-4-one	Pseudomonas aeruginosa	6	0.0110551
(5Z)-2-(1,1-dichloro-2-phenylethyl)-5-{[4-(trifluoromethyl)phenyl]methylidene}-1,3-oxazolidin-4-one	Streptococcus sanguis	7	0.00814358
(5Z)-2-(1,1-dichloro-2-phenylethyl)-5-{[4-(trifluoromethyl)phenyl]methylidene}-1,3-oxazolidin-4-one	Streptococcus epidermidis	8	0.00532523
(5Z)-2-(1,1-dichloro-2-phenylethyl)-5-{[4-(trifluoromethyl)phenyl]methylidene}-1,3-oxazolidin-4-one	Enterococcus faecalis	9	0.00458062
(5Z)-2-(1,1-dichloro-2-phenylethyl)-5-{[4-(trifluoromethyl)phenyl]methylidene}-1,3-oxazolidin-4-one	Micrococcus luteus	10	0.0027884
(5Z)-2-(1,1-dichloro-2-phenylethyl)-5-{[4-(trifluoromethyl)phenyl]methylidene}-1,3-oxazolidin-4-one	Actinomyces oris	11	0.00272731
(5Z)-2-(1,1-dichloro-2-phenylethyl)-5-{[4-(trifluoromethyl)phenyl]methylidene}-1,3-oxazolidin-4-one	Bacillus subtilis	12	0.0022977
(5Z)-2-(1,1-dichloro-2-phenylethyl)-5-{[4-(trifluoromethyl)phenyl]methylidene}-1,3-oxazolidin-4-one	Proteus mirabilis	13	0.0022792
(5Z)-2-(1,1-dichloro-2-phenylethyl)-5-{[4-(trifluoromethyl)phenyl]methylidene}-1,3-oxazolidin-4-one	Burkholderia thailandensis	14	0.00226093
(5Z)-2-(1,1-dichloro-2-phenylethyl)-5-{[4-(trifluoromethyl)phenyl]methylidene}-1,3-oxazolidin-4-one	Salmonella enterica	15	0.00211963
(5Z)-2-(1,1-dichloro-2-phenylethyl)-5-{[4-(trifluoromethyl)phenyl]methylidene}-1,3-oxazolidin-4-one	Haemophilus influenzae	16	0.00157512
(5Z)-2-(1,1-dichloro-2-phenylethyl)-5-{[4-(trifluoromethyl)phenyl]methylidene}-1,3-oxazolidin-4-one	Mycobacterium smegmatis	17	0.00149124
(5Z)-2-(1,1-dichloro-2-phenylethyl)-5-{[4-(trifluoromethyl)phenyl]methylidene}-1,3-oxazolidin-4-one	Vibrio harveyi	18	0.00141086
(5Z)-2-(1,1-dichloro-2-phenylethyl)-5-{[4-(trifluoromethyl)phenyl]methylidene}-1,3-oxazolidin-4-one	Eikenella corrodens	19	0.00133038
(5Z)-2-(1,1-dichloro-2-phenylethyl)-5-{[4-(trifluoromethyl)phenyl]methylidene}-1,3-oxazolidin-4-one	Listeria monocytogenes	20	0.00120829
(5Z)-2-(1,1-dichloro-3,3-dimethylbutyl)-5-(phenylmethylidene)-1,3-oxazolidin-4-one	Staphylococcus aureus	1	0.996228
(5Z)-2-(1,1-dichloro-3,3-dimethylbutyl)-5-(phenylmethylidene)-1,3-oxazolidin-4-one	Staphylococcus epidermis	2	0.950488
(5Z)-2-(1,1-dichloro-3,3-dimethylbutyl)-5-(phenylmethylidene)-1,3-oxazolidin-4-one	Streptococcus mutans	3	0.0312644
(5Z)-2-(1,1-dichloro-3,3-dimethylbutyl)-5-(phenylmethylidene)-1,3-oxazolidin-4-one	Escherichia coli	4	0.00547102
(5Z)-2-(1,1-dichloro-3,3-dimethylbutyl)-5-(phenylmethylidene)-1,3-oxazolidin-4-one	Staphylococcus epidermidis	5	0.00501804
(5Z)-2-(1,1-dichloro-3,3-dimethylbutyl)-5-(phenylmethylidene)-1,3-oxazolidin-4-one	Pseudomonas aeruginosa	6	0.00500808
(5Z)-2-(1,1-dichloro-3,3-dimethylbutyl)-5-(phenylmethylidene)-1,3-oxazolidin-4-one	Streptococcus epidermidis	7	0.00194168
(5Z)-2-(1,1-dichloro-3,3-dimethylbutyl)-5-(phenylmethylidene)-1,3-oxazolidin-4-one	Enterococcus faecalis	8	0.00163088
(5Z)-2-(1,1-dichloro-3,3-dimethylbutyl)-5-(phenylmethylidene)-1,3-oxazolidin-4-one	Streptococcus sanguis	9	0.0014089
(5Z)-2-(1,1-dichloro-3,3-dimethylbutyl)-5-(phenylmethylidene)-1,3-oxazolidin-4-one	Micrococcus luteus	10	0.00105421
(5Z)-2-(1,1-dichloro-3,3-dimethylbutyl)-5-(phenylmethylidene)-1,3-oxazolidin-4-one	Actinomyces oris	11	0.000921183
(5Z)-2-(1,1-dichloro-3,3-dimethylbutyl)-5-(phenylmethylidene)-1,3-oxazolidin-4-one	Salmonella enterica	12	0.000844629
(5Z)-2-(1,1-dichloro-3,3-dimethylbutyl)-5-(phenylmethylidene)-1,3-oxazolidin-4-one	Candida albicans	13	0.000828646
(5Z)-2-(1,1-dichloro-3,3-dimethylbutyl)-5-(phenylmethylidene)-1,3-oxazolidin-4-one	Burkholderia thailandensis	14	0.000808033
(5Z)-2-(1,1-dichloro-3,3-dimethylbutyl)-5-(phenylmethylidene)-1,3-oxazolidin-4-one	Bacillus subtilis	15	0.000764491
(5Z)-2-(1,1-dichloro-3,3-dimethylbutyl)-5-(phenylmethylidene)-1,3-oxazolidin-4-one	Proteus mirabilis	16	0.000754999
(5Z)-2-(1,1-dichloro-3,3-dimethylbutyl)-5-(phenylmethylidene)-1,3-oxazolidin-4-one	Eikenella corrodens	17	0.00054311
(5Z)-2-(1,1-dichloro-3,3-dimethylbutyl)-5-(phenylmethylidene)-1,3-oxazolidin-4-one	Haemophilus influenzae	18	0.000523869
(5Z)-2-(1,1-dichloro-3,3-dimethylbutyl)-5-(phenylmethylidene)-1,3-oxazolidin-4-one	Mycobacterium smegmatis	19	0.000501995
(5Z)-2-(1,1-dichloro-3,3-dimethylbutyl)-5-(phenylmethylidene)-1,3-oxazolidin-4-one	Vibrio harveyi	20	0.000467263
(5Z)-2-(1,1-dichloro-3,3-dimethylbutyl)-5-[(3-methoxyphenyl)methylidene]-1,3-oxazolidin-4-one	Staphylococcus aureus	1	0.999708
(5Z)-2-(1,1-dichloro-3,3-dimethylbutyl)-5-[(3-methoxyphenyl)methylidene]-1,3-oxazolidin-4-one	Staphylococcus epidermis	2	0.903035
(5Z)-2-(1,1-dichloro-3,3-dimethylbutyl)-5-[(3-methoxyphenyl)methylidene]-1,3-oxazolidin-4-one	Streptococcus mutans	3	0.231524
(5Z)-2-(1,1-dichloro-3,3-dimethylbutyl)-5-[(3-methoxyphenyl)methylidene]-1,3-oxazolidin-4-one	Pseudomonas aeruginosa	4	0.0766587
(5Z)-2-(1,1-dichloro-3,3-dimethylbutyl)-5-[(3-methoxyphenyl)methylidene]-1,3-oxazolidin-4-one	Escherichia coli	5	0.0519553
(5Z)-2-(1,1-dichloro-3,3-dimethylbutyl)-5-[(3-methoxyphenyl)methylidene]-1,3-oxazolidin-4-one	Enterococcus faecalis	6	0.016614
(5Z)-2-(1,1-dichloro-3,3-dimethylbutyl)-5-[(3-methoxyphenyl)methylidene]-1,3-oxazolidin-4-one	Candida albicans	7	0.016161
(5Z)-2-(1,1-dichloro-3,3-dimethylbutyl)-5-[(3-methoxyphenyl)methylidene]-1,3-oxazolidin-4-one	Staphylococcus epidermidis	8	0.012792
(5Z)-2-(1,1-dichloro-3,3-dimethylbutyl)-5-[(3-methoxyphenyl)methylidene]-1,3-oxazolidin-4-one	Streptococcus sanguis	9	0.0066927
(5Z)-2-(1,1-dichloro-3,3-dimethylbutyl)-5-[(3-methoxyphenyl)methylidene]-1,3-oxazolidin-4-one	Actinomyces oris	10	0.00157862
(5Z)-2-(1,1-dichloro-3,3-dimethylbutyl)-5-[(3-methoxyphenyl)methylidene]-1,3-oxazolidin-4-one	Streptococcus epidermidis	11	0.00147202
(5Z)-2-(1,1-dichloro-3,3-dimethylbutyl)-5-[(3-methoxyphenyl)methylidene]-1,3-oxazolidin-4-one	Mycobacterium tuberculosis	12	0.00137029
(5Z)-2-(1,1-dichloro-3,3-dimethylbutyl)-5-[(3-methoxyphenyl)methylidene]-1,3-oxazolidin-4-one	Proteus mirabilis	13	0.00112641
(5Z)-2-(1,1-dichloro-3,3-dimethylbutyl)-5-[(3-methoxyphenyl)methylidene]-1,3-oxazolidin-4-one	Klebsiella planticola	14	0.000750996
(5Z)-2-(1,1-dichloro-3,3-dimethylbutyl)-5-[(3-methoxyphenyl)methylidene]-1,3-oxazolidin-4-one	Listeria monocytogenes	15	0.000570404
(5Z)-2-(1,1-dichloro-3,3-dimethylbutyl)-5-[(3-methoxyphenyl)methylidene]-1,3-oxazolidin-4-one	Eikenella corrodens	16	0.000570286
(5Z)-2-(1,1-dichloro-3,3-dimethylbutyl)-5-[(3-methoxyphenyl)methylidene]-1,3-oxazolidin-4-one	Acinetobacter baumannii	17	0.00032971
(5Z)-2-(1,1-dichloro-3,3-dimethylbutyl)-5-[(3-methoxyphenyl)methylidene]-1,3-oxazolidin-4-one	Haemophilus influenzae	18	0.000288121
(5Z)-2-(1,1-dichloro-3,3-dimethylbutyl)-5-[(3-methoxyphenyl)methylidene]-1,3-oxazolidin-4-one	Micrococcus luteus	19	0.000287809
(5Z)-2-(1,1-dichloro-3,3-dimethylbutyl)-5-[(3-methoxyphenyl)methylidene]-1,3-oxazolidin-4-one	Burkholderia thailandensis	20	0.000268433
(5Z)-2-(1,1-dichloro-3,3-dimethylbutyl)-5-{[4-(trifluoromethyl)phenyl]methylidene}-1,3-oxazolidin-4-one	Staphylococcus aureus	1	0.99609
(5Z)-2-(1,1-dichloro-3,3-dimethylbutyl)-5-{[4-(trifluoromethyl)phenyl]methylidene}-1,3-oxazolidin-4-one	Staphylococcus epidermis	2	0.950349
(5Z)-2-(1,1-dichloro-3,3-dimethylbutyl)-5-{[4-(trifluoromethyl)phenyl]methylidene}-1,3-oxazolidin-4-one	Streptococcus mutans	3	0.0285282
(5Z)-2-(1,1-dichloro-3,3-dimethylbutyl)-5-{[4-(trifluoromethyl)phenyl]methylidene}-1,3-oxazolidin-4-one	Escherichia coli	4	0.00488624
(5Z)-2-(1,1-dichloro-3,3-dimethylbutyl)-5-{[4-(trifluoromethyl)phenyl]methylidene}-1,3-oxazolidin-4-one	Staphylococcus epidermidis	5	0.00462582
(5Z)-2-(1,1-dichloro-3,3-dimethylbutyl)-5-{[4-(trifluoromethyl)phenyl]methylidene}-1,3-oxazolidin-4-one	Pseudomonas aeruginosa	6	0.00459583
(5Z)-2-(1,1-dichloro-3,3-dimethylbutyl)-5-{[4-(trifluoromethyl)phenyl]methylidene}-1,3-oxazolidin-4-one	Streptococcus epidermidis	7	0.00168418
(5Z)-2-(1,1-dichloro-3,3-dimethylbutyl)-5-{[4-(trifluoromethyl)phenyl]methylidene}-1,3-oxazolidin-4-one	Enterococcus faecalis	8	0.00154765
(5Z)-2-(1,1-dichloro-3,3-dimethylbutyl)-5-{[4-(trifluoromethyl)phenyl]methylidene}-1,3-oxazolidin-4-one	Streptococcus sanguis	9	0.00117086
(5Z)-2-(1,1-dichloro-3,3-dimethylbutyl)-5-{[4-(trifluoromethyl)phenyl]methylidene}-1,3-oxazolidin-4-one	Micrococcus luteus	10	0.000879445
(5Z)-2-(1,1-dichloro-3,3-dimethylbutyl)-5-{[4-(trifluoromethyl)phenyl]methylidene}-1,3-oxazolidin-4-one	Bacillus subtilis	11	0.000857636
(5Z)-2-(1,1-dichloro-3,3-dimethylbutyl)-5-{[4-(trifluoromethyl)phenyl]methylidene}-1,3-oxazolidin-4-one	Candida albicans	12	0.000800982
(5Z)-2-(1,1-dichloro-3,3-dimethylbutyl)-5-{[4-(trifluoromethyl)phenyl]methylidene}-1,3-oxazolidin-4-one	Proteus mirabilis	13	0.000789743
(5Z)-2-(1,1-dichloro-3,3-dimethylbutyl)-5-{[4-(trifluoromethyl)phenyl]methylidene}-1,3-oxazolidin-4-one	Actinomyces oris	14	0.000775728
(5Z)-2-(1,1-dichloro-3,3-dimethylbutyl)-5-{[4-(trifluoromethyl)phenyl]methylidene}-1,3-oxazolidin-4-one	Burkholderia thailandensis	15	0.000689903
(5Z)-2-(1,1-dichloro-3,3-dimethylbutyl)-5-{[4-(trifluoromethyl)phenyl]methylidene}-1,3-oxazolidin-4-one	Salmonella enterica	16	0.00063829
(5Z)-2-(1,1-dichloro-3,3-dimethylbutyl)-5-{[4-(trifluoromethyl)phenyl]methylidene}-1,3-oxazolidin-4-one	Haemophilus influenzae	17	0.000558372
(5Z)-2-(1,1-dichloro-3,3-dimethylbutyl)-5-{[4-(trifluoromethyl)phenyl]methylidene}-1,3-oxazolidin-4-one	Eikenella corrodens	18	0.000552439
(5Z)-2-(1,1-dichloro-3,3-dimethylbutyl)-5-{[4-(trifluoromethyl)phenyl]methylidene}-1,3-oxazolidin-4-one	Mycobacterium smegmatis	19	0.000422788
(5Z)-2-(1,1-dichloro-3,3-dimethylbutyl)-5-{[4-(trifluoromethyl)phenyl]methylidene}-1,3-oxazolidin-4-one	Vibrio harveyi	20	0.000398714
(5Z)-2-(1,1-dichloro-7-methyloctyl)-5-{[4-(trifluoromethyl)phenyl]methylidene}-1,3-oxazolidin-4-one	Staphylococcus aureus	1	0.998848
(5Z)-2-(1,1-dichloro-7-methyloctyl)-5-{[4-(trifluoromethyl)phenyl]methylidene}-1,3-oxazolidin-4-one	Staphylococcus epidermis	2	0.970966
(5Z)-2-(1,1-dichloro-7-methyloctyl)-5-{[4-(trifluoromethyl)phenyl]methylidene}-1,3-oxazolidin-4-one	Streptococcus mutans	3	0.629686
(5Z)-2-(1,1-dichloro-7-methyloctyl)-5-{[4-(trifluoromethyl)phenyl]methylidene}-1,3-oxazolidin-4-one	Escherichia coli	4	0.135654
(5Z)-2-(1,1-dichloro-7-methyloctyl)-5-{[4-(trifluoromethyl)phenyl]methylidene}-1,3-oxazolidin-4-one	Streptococcus sanguis	5	0.0750837
(5Z)-2-(1,1-dichloro-7-methyloctyl)-5-{[4-(trifluoromethyl)phenyl]methylidene}-1,3-oxazolidin-4-one	Staphylococcus epidermidis	6	0.0491867
(5Z)-2-(1,1-dichloro-7-methyloctyl)-5-{[4-(trifluoromethyl)phenyl]methylidene}-1,3-oxazolidin-4-one	Pseudomonas aeruginosa	7	0.018082
(5Z)-2-(1,1-dichloro-7-methyloctyl)-5-{[4-(trifluoromethyl)phenyl]methylidene}-1,3-oxazolidin-4-one	Actinomyces oris	8	0.0178367
(5Z)-2-(1,1-dichloro-7-methyloctyl)-5-{[4-(trifluoromethyl)phenyl]methylidene}-1,3-oxazolidin-4-one	Streptococcus epidermidis	9	0.0147317
(5Z)-2-(1,1-dichloro-7-methyloctyl)-5-{[4-(trifluoromethyl)phenyl]methylidene}-1,3-oxazolidin-4-one	Micrococcus luteus	10	0.0120387
(5Z)-2-(1,1-dichloro-7-methyloctyl)-5-{[4-(trifluoromethyl)phenyl]methylidene}-1,3-oxazolidin-4-one	Bacillus subtilis	11	0.0103521
(5Z)-2-(1,1-dichloro-7-methyloctyl)-5-{[4-(trifluoromethyl)phenyl]methylidene}-1,3-oxazolidin-4-one	Mycobacterium tuberculosis	12	0.00998816
(5Z)-2-(1,1-dichloro-7-methyloctyl)-5-{[4-(trifluoromethyl)phenyl]methylidene}-1,3-oxazolidin-4-one	Salmonella enterica	13	0.00967999
(5Z)-2-(1,1-dichloro-7-methyloctyl)-5-{[4-(trifluoromethyl)phenyl]methylidene}-1,3-oxazolidin-4-one	Burkholderia thailandensis	14	0.00955061
(5Z)-2-(1,1-dichloro-7-methyloctyl)-5-{[4-(trifluoromethyl)phenyl]methylidene}-1,3-oxazolidin-4-one	Enterococcus faecalis	15	0.00757069
(5Z)-2-(1,1-dichloro-7-methyloctyl)-5-{[4-(trifluoromethyl)phenyl]methylidene}-1,3-oxazolidin-4-one	Mycobacterium smegmatis	16	0.00530357
(5Z)-2-(1,1-dichloro-7-methyloctyl)-5-{[4-(trifluoromethyl)phenyl]methylidene}-1,3-oxazolidin-4-one	Vibrio harveyi	17	0.00468476
(5Z)-2-(1,1-dichloro-7-methyloctyl)-5-{[4-(trifluoromethyl)phenyl]methylidene}-1,3-oxazolidin-4-one	Haemophilus influenzae	18	0.00432403
(5Z)-2-(1,1-dichloro-7-methyloctyl)-5-{[4-(trifluoromethyl)phenyl]methylidene}-1,3-oxazolidin-4-one	Streptococcus gordonii	19	0.00425866
(5Z)-2-(1,1-dichloro-7-methyloctyl)-5-{[4-(trifluoromethyl)phenyl]methylidene}-1,3-oxazolidin-4-one	Proteus mirabilis	20	0.00415641
(5Z)-2-(1,1-dichlorobut-3-yn-1-yl)-5-{[4-(trifluoromethyl)phenyl]methylidene}-1,3-oxazolidin-4-one	Staphylococcus aureus	1	0.999901
(5Z)-2-(1,1-dichlorobut-3-yn-1-yl)-5-{[4-(trifluoromethyl)phenyl]methylidene}-1,3-oxazolidin-4-one	Staphylococcus epidermis	2	0.826208
(5Z)-2-(1,1-dichlorobut-3-yn-1-yl)-5-{[4-(trifluoromethyl)phenyl]methylidene}-1,3-oxazolidin-4-one	Streptococcus mutans	3	0.557316
(5Z)-2-(1,1-dichlorobut-3-yn-1-yl)-5-{[4-(trifluoromethyl)phenyl]methylidene}-1,3-oxazolidin-4-one	Escherichia coli	4	0.227574
(5Z)-2-(1,1-dichlorobut-3-yn-1-yl)-5-{[4-(trifluoromethyl)phenyl]methylidene}-1,3-oxazolidin-4-one	Pseudomonas aeruginosa	5	0.161336
(5Z)-2-(1,1-dichlorobut-3-yn-1-yl)-5-{[4-(trifluoromethyl)phenyl]methylidene}-1,3-oxazolidin-4-one	Staphylococcus epidermidis	6	0.093054
(5Z)-2-(1,1-dichlorobut-3-yn-1-yl)-5-{[4-(trifluoromethyl)phenyl]methylidene}-1,3-oxazolidin-4-one	Enterococcus faecalis	7	0.0461191
(5Z)-2-(1,1-dichlorobut-3-yn-1-yl)-5-{[4-(trifluoromethyl)phenyl]methylidene}-1,3-oxazolidin-4-one	Streptococcus sanguis	8	0.0325876
(5Z)-2-(1,1-dichlorobut-3-yn-1-yl)-5-{[4-(trifluoromethyl)phenyl]methylidene}-1,3-oxazolidin-4-one	Streptococcus epidermidis	9	0.0193842
(5Z)-2-(1,1-dichlorobut-3-yn-1-yl)-5-{[4-(trifluoromethyl)phenyl]methylidene}-1,3-oxazolidin-4-one	Candida albicans	10	0.018135
(5Z)-2-(1,1-dichlorobut-3-yn-1-yl)-5-{[4-(trifluoromethyl)phenyl]methylidene}-1,3-oxazolidin-4-one	Proteus mirabilis	11	0.0139381
(5Z)-2-(1,1-dichlorobut-3-yn-1-yl)-5-{[4-(trifluoromethyl)phenyl]methylidene}-1,3-oxazolidin-4-one	Actinomyces oris	12	0.0132467
(5Z)-2-(1,1-dichlorobut-3-yn-1-yl)-5-{[4-(trifluoromethyl)phenyl]methylidene}-1,3-oxazolidin-4-one	Mycobacterium tuberculosis	13	0.00952929
(5Z)-2-(1,1-dichlorobut-3-yn-1-yl)-5-{[4-(trifluoromethyl)phenyl]methylidene}-1,3-oxazolidin-4-one	Eikenella corrodens	14	0.00572883
(5Z)-2-(1,1-dichlorobut-3-yn-1-yl)-5-{[4-(trifluoromethyl)phenyl]methylidene}-1,3-oxazolidin-4-one	Klebsiella planticola	15	0.0051046
(5Z)-2-(1,1-dichlorobut-3-yn-1-yl)-5-{[4-(trifluoromethyl)phenyl]methylidene}-1,3-oxazolidin-4-one	Listeria monocytogenes	16	0.00420476
(5Z)-2-(1,1-dichlorobut-3-yn-1-yl)-5-{[4-(trifluoromethyl)phenyl]methylidene}-1,3-oxazolidin-4-one	Acinetobacter baumannii	17	0.0029011
(5Z)-2-(1,1-dichlorobut-3-yn-1-yl)-5-{[4-(trifluoromethyl)phenyl]methylidene}-1,3-oxazolidin-4-one	Haemophilus influenzae	18	0.00250117
(5Z)-2-(1,1-dichlorobut-3-yn-1-yl)-5-{[4-(trifluoromethyl)phenyl]methylidene}-1,3-oxazolidin-4-one	Stenotrophomonas maltophilia	19	0.00218791
(5Z)-2-(1,1-dichlorobut-3-yn-1-yl)-5-{[4-(trifluoromethyl)phenyl]methylidene}-1,3-oxazolidin-4-one	Micrococcus luteus	20	0.00200723
(5Z)-2-(1,1-dichloropropyl)-5-{[4-(trifluoromethyl)phenyl]methylidene}-1,3-oxazolidin-4-one	Staphylococcus aureus	1	0.997052
(5Z)-2-(1,1-dichloropropyl)-5-{[4-(trifluoromethyl)phenyl]methylidene}-1,3-oxazolidin-4-one	Staphylococcus epidermis	2	0.959317
(5Z)-2-(1,1-dichloropropyl)-5-{[4-(trifluoromethyl)phenyl]methylidene}-1,3-oxazolidin-4-one	Streptococcus mutans	3	0.0399823
(5Z)-2-(1,1-dichloropropyl)-5-{[4-(trifluoromethyl)phenyl]methylidene}-1,3-oxazolidin-4-one	Escherichia coli	4	0.00643191
(5Z)-2-(1,1-dichloropropyl)-5-{[4-(trifluoromethyl)phenyl]methylidene}-1,3-oxazolidin-4-one	Staphylococcus epidermidis	5	0.00598093
(5Z)-2-(1,1-dichloropropyl)-5-{[4-(trifluoromethyl)phenyl]methylidene}-1,3-oxazolidin-4-one	Pseudomonas aeruginosa	6	0.00584261
(5Z)-2-(1,1-dichloropropyl)-5-{[4-(trifluoromethyl)phenyl]methylidene}-1,3-oxazolidin-4-one	Streptococcus epidermidis	7	0.00224488
(5Z)-2-(1,1-dichloropropyl)-5-{[4-(trifluoromethyl)phenyl]methylidene}-1,3-oxazolidin-4-one	Enterococcus faecalis	8	0.00189966
(5Z)-2-(1,1-dichloropropyl)-5-{[4-(trifluoromethyl)phenyl]methylidene}-1,3-oxazolidin-4-one	Streptococcus sanguis	9	0.00173389
(5Z)-2-(1,1-dichloropropyl)-5-{[4-(trifluoromethyl)phenyl]methylidene}-1,3-oxazolidin-4-one	Micrococcus luteus	10	0.00131583
(5Z)-2-(1,1-dichloropropyl)-5-{[4-(trifluoromethyl)phenyl]methylidene}-1,3-oxazolidin-4-one	Bacillus subtilis	11	0.00101811
(5Z)-2-(1,1-dichloropropyl)-5-{[4-(trifluoromethyl)phenyl]methylidene}-1,3-oxazolidin-4-one	Proteus mirabilis	12	0.000996346
(5Z)-2-(1,1-dichloropropyl)-5-{[4-(trifluoromethyl)phenyl]methylidene}-1,3-oxazolidin-4-one	Burkholderia thailandensis	13	0.000959718
(5Z)-2-(1,1-dichloropropyl)-5-{[4-(trifluoromethyl)phenyl]methylidene}-1,3-oxazolidin-4-one	Actinomyces oris	14	0.000926437
(5Z)-2-(1,1-dichloropropyl)-5-{[4-(trifluoromethyl)phenyl]methylidene}-1,3-oxazolidin-4-one	Salmonella enterica	15	0.000905776
(5Z)-2-(1,1-dichloropropyl)-5-{[4-(trifluoromethyl)phenyl]methylidene}-1,3-oxazolidin-4-one	Candida albicans	16	0.00084736
(5Z)-2-(1,1-dichloropropyl)-5-{[4-(trifluoromethyl)phenyl]methylidene}-1,3-oxazolidin-4-one	Eikenella corrodens	17	0.000652664
(5Z)-2-(1,1-dichloropropyl)-5-{[4-(trifluoromethyl)phenyl]methylidene}-1,3-oxazolidin-4-one	Haemophilus influenzae	18	0.000602845
(5Z)-2-(1,1-dichloropropyl)-5-{[4-(trifluoromethyl)phenyl]methylidene}-1,3-oxazolidin-4-one	Mycobacterium smegmatis	19	0.000571459
(5Z)-2-(1,1-dichloropropyl)-5-{[4-(trifluoromethyl)phenyl]methylidene}-1,3-oxazolidin-4-one	Vibrio harveyi	20	0.000534942
(5Z)-2-(2,2-dimethylpropyl)-5-{[3-(trifluoromethyl)phenyl]methylidene}-1,3-oxazolidin-4-one	Staphylococcus aureus	1	0.999864
(5Z)-2-(2,2-dimethylpropyl)-5-{[3-(trifluoromethyl)phenyl]methylidene}-1,3-oxazolidin-4-one	Staphylococcus epidermis	2	0.883233
(5Z)-2-(2,2-dimethylpropyl)-5-{[3-(trifluoromethyl)phenyl]methylidene}-1,3-oxazolidin-4-one	Streptococcus mutans	3	0.420519
(5Z)-2-(2,2-dimethylpropyl)-5-{[3-(trifluoromethyl)phenyl]methylidene}-1,3-oxazolidin-4-one	Pseudomonas aeruginosa	4	0.123164
(5Z)-2-(2,2-dimethylpropyl)-5-{[3-(trifluoromethyl)phenyl]methylidene}-1,3-oxazolidin-4-one	Escherichia coli	5	0.112403
(5Z)-2-(2,2-dimethylpropyl)-5-{[3-(trifluoromethyl)phenyl]methylidene}-1,3-oxazolidin-4-one	Staphylococcus epidermidis	6	0.0356111
(5Z)-2-(2,2-dimethylpropyl)-5-{[3-(trifluoromethyl)phenyl]methylidene}-1,3-oxazolidin-4-one	Enterococcus faecalis	7	0.0284311
(5Z)-2-(2,2-dimethylpropyl)-5-{[3-(trifluoromethyl)phenyl]methylidene}-1,3-oxazolidin-4-one	Candida albicans	8	0.0203507
(5Z)-2-(2,2-dimethylpropyl)-5-{[3-(trifluoromethyl)phenyl]methylidene}-1,3-oxazolidin-4-one	Streptococcus sanguis	9	0.0169603
(5Z)-2-(2,2-dimethylpropyl)-5-{[3-(trifluoromethyl)phenyl]methylidene}-1,3-oxazolidin-4-one	Streptococcus epidermidis	10	0.00517211
(5Z)-2-(2,2-dimethylpropyl)-5-{[3-(trifluoromethyl)phenyl]methylidene}-1,3-oxazolidin-4-one	Proteus mirabilis	11	0.00456106
(5Z)-2-(2,2-dimethylpropyl)-5-{[3-(trifluoromethyl)phenyl]methylidene}-1,3-oxazolidin-4-one	Actinomyces oris	12	0.00423024
(5Z)-2-(2,2-dimethylpropyl)-5-{[3-(trifluoromethyl)phenyl]methylidene}-1,3-oxazolidin-4-one	Mycobacterium tuberculosis	13	0.00357416
(5Z)-2-(2,2-dimethylpropyl)-5-{[3-(trifluoromethyl)phenyl]methylidene}-1,3-oxazolidin-4-one	Klebsiella planticola	14	0.00199318
(5Z)-2-(2,2-dimethylpropyl)-5-{[3-(trifluoromethyl)phenyl]methylidene}-1,3-oxazolidin-4-one	Eikenella corrodens	15	0.00168627
(5Z)-2-(2,2-dimethylpropyl)-5-{[3-(trifluoromethyl)phenyl]methylidene}-1,3-oxazolidin-4-one	Listeria monocytogenes	16	0.00135232
(5Z)-2-(2,2-dimethylpropyl)-5-{[3-(trifluoromethyl)phenyl]methylidene}-1,3-oxazolidin-4-one	Acinetobacter baumannii	17	0.000918126
(5Z)-2-(2,2-dimethylpropyl)-5-{[3-(trifluoromethyl)phenyl]methylidene}-1,3-oxazolidin-4-one	Stenotrophomonas maltophilia	18	0.000811175
(5Z)-2-(2,2-dimethylpropyl)-5-{[3-(trifluoromethyl)phenyl]methylidene}-1,3-oxazolidin-4-one	Micrococcus luteus	19	0.000777029
(5Z)-2-(2,2-dimethylpropyl)-5-{[3-(trifluoromethyl)phenyl]methylidene}-1,3-oxazolidin-4-one	Haemophilus influenzae	20	0.000731025
(5Z)-2-tert-butyl-5-{[3-(trifluoromethyl)phenyl]methylidene}-1,3-oxazolidin-4-one	Staphylococcus aureus	1	0.998861
(5Z)-2-tert-butyl-5-{[3-(trifluoromethyl)phenyl]methylidene}-1,3-oxazolidin-4-one	Staphylococcus epidermis	2	0.811676
(5Z)-2-tert-butyl-5-{[3-(trifluoromethyl)phenyl]methylidene}-1,3-oxazolidin-4-one	Streptococcus mutans	3	0.731508
(5Z)-2-tert-butyl-5-{[3-(trifluoromethyl)phenyl]methylidene}-1,3-oxazolidin-4-one	Escherichia coli	4	0.320339
(5Z)-2-tert-butyl-5-{[3-(trifluoromethyl)phenyl]methylidene}-1,3-oxazolidin-4-one	Streptococcus sanguis	5	0.120045
(5Z)-2-tert-butyl-5-{[3-(trifluoromethyl)phenyl]methylidene}-1,3-oxazolidin-4-one	Staphylococcus epidermidis	6	0.0863928
(5Z)-2-tert-butyl-5-{[3-(trifluoromethyl)phenyl]methylidene}-1,3-oxazolidin-4-one	Actinomyces oris	7	0.0678024
(5Z)-2-tert-butyl-5-{[3-(trifluoromethyl)phenyl]methylidene}-1,3-oxazolidin-4-one	Mycobacterium tuberculosis	8	0.0327767
(5Z)-2-tert-butyl-5-{[3-(trifluoromethyl)phenyl]methylidene}-1,3-oxazolidin-4-one	Micrococcus luteus	9	0.0306857
(5Z)-2-tert-butyl-5-{[3-(trifluoromethyl)phenyl]methylidene}-1,3-oxazolidin-4-one	Bacillus subtilis	10	0.0254098
(5Z)-2-tert-butyl-5-{[3-(trifluoromethyl)phenyl]methylidene}-1,3-oxazolidin-4-one	Burkholderia thailandensis	11	0.0212328
(5Z)-2-tert-butyl-5-{[3-(trifluoromethyl)phenyl]methylidene}-1,3-oxazolidin-4-one	Pseudomonas aeruginosa	12	0.0210294
(5Z)-2-tert-butyl-5-{[3-(trifluoromethyl)phenyl]methylidene}-1,3-oxazolidin-4-one	Streptococcus epidermidis	13	0.0204587
(5Z)-2-tert-butyl-5-{[3-(trifluoromethyl)phenyl]methylidene}-1,3-oxazolidin-4-one	Salmonella enterica	14	0.01791
(5Z)-2-tert-butyl-5-{[3-(trifluoromethyl)phenyl]methylidene}-1,3-oxazolidin-4-one	Mycobacterium smegmatis	15	0.0149614
(5Z)-2-tert-butyl-5-{[3-(trifluoromethyl)phenyl]methylidene}-1,3-oxazolidin-4-one	Acinetobacter baumannii	16	0.0131984
(5Z)-2-tert-butyl-5-{[3-(trifluoromethyl)phenyl]methylidene}-1,3-oxazolidin-4-one	Vibrio harveyi	17	0.012819
(5Z)-2-tert-butyl-5-{[3-(trifluoromethyl)phenyl]methylidene}-1,3-oxazolidin-4-one	Streptococcus gordonii	18	0.0108999
(5Z)-2-tert-butyl-5-{[3-(trifluoromethyl)phenyl]methylidene}-1,3-oxazolidin-4-one	Streptococcus sanguinis	19	0.00983392
(5Z)-2-tert-butyl-5-{[3-(trifluoromethyl)phenyl]methylidene}-1,3-oxazolidin-4-one	Enterococcus gallinarum	20	0.0095482
(5Z)-4-Bromo-5-(bromomethylene)-3-butyl-2(5H)-furanone	Escherichia coli	1	0.996894
(5Z)-4-Bromo-5-(bromomethylene)-3-butyl-2(5H)-furanone	Pseudomonas aeruginosa	2	0.159967
(5Z)-4-Bromo-5-(bromomethylene)-3-butyl-2(5H)-furanone	Vibrio harveyi	3	0.143685
(5Z)-4-Bromo-5-(bromomethylene)-3-butyl-2(5H)-furanone	Haemophilus influenzae	4	0.073881
(5Z)-4-Bromo-5-(bromomethylene)-3-butyl-2(5H)-furanone	Bacillus subtilis	5	0.0419164
(5Z)-4-Bromo-5-(bromomethylene)-3-butyl-2(5H)-furanone	Staphylococcus aureus	6	0.0407134
(5Z)-4-Bromo-5-(bromomethylene)-3-butyl-2(5H)-furanone	Burkholderia pseudomallei	7	0.0402837
(5Z)-4-Bromo-5-(bromomethylene)-3-butyl-2(5H)-furanone	Salmonella enterica	8	0.0316085
(5Z)-4-Bromo-5-(bromomethylene)-3-butyl-2(5H)-furanone	Klebsiella pneumoniae	9	0.020416
(5Z)-4-Bromo-5-(bromomethylene)-3-butyl-2(5H)-furanone	Clostridium perfringens	10	0.0197118
(5Z)-4-Bromo-5-(bromomethylene)-3-butyl-2(5H)-furanone	Serratia marcescens	11	0.0157855
(5Z)-4-Bromo-5-(bromomethylene)-3-butyl-2(5H)-furanone	Candida tropicalis	12	0.0156677
(5Z)-4-Bromo-5-(bromomethylene)-3-butyl-2(5H)-furanone	Listeria monocytogenes	13	0.0154344
(5Z)-4-Bromo-5-(bromomethylene)-3-butyl-2(5H)-furanone	Streptococcus pneumoniae	14	0.0150886
(5Z)-4-Bromo-5-(bromomethylene)-3-butyl-2(5H)-furanone	Enteric bacteria and other eubacteria	15	0.0145303
(5Z)-4-Bromo-5-(bromomethylene)-3-butyl-2(5H)-furanone	Stenotrophomonas maltophilia	16	0.0140797
(5Z)-4-Bromo-5-(bromomethylene)-3-butyl-2(5H)-furanone	Acinetobacter baumannii	17	0.0139352
(5Z)-4-Bromo-5-(bromomethylene)-3-butyl-2(5H)-furanone	Vibrio cholerae	18	0.0136244
(5Z)-4-Bromo-5-(bromomethylene)-3-butyl-2(5H)-furanone	Eikenella corrodens	19	0.0122256
(5Z)-4-Bromo-5-(bromomethylene)-3-butyl-2(5H)-furanone	Cryptococcus neoformans	20	0.0100481
(E)-1-[6-[(3-acetyl-2,4,6-trihydroxy-5-methylphenyl)methyl]-5,7-dihydroxy-2,2-dimethyl-2H-1-benzopyran-8-yl]-3-phenyl-2-propen-1-one	Pseudomonas aeruginosa	1	0.999228
(E)-1-[6-[(3-acetyl-2,4,6-trihydroxy-5-methylphenyl)methyl]-5,7-dihydroxy-2,2-dimethyl-2H-1-benzopyran-8-yl]-3-phenyl-2-propen-1-one	Burkholderia pseudomallei	2	0.634486
(E)-1-[6-[(3-acetyl-2,4,6-trihydroxy-5-methylphenyl)methyl]-5,7-dihydroxy-2,2-dimethyl-2H-1-benzopyran-8-yl]-3-phenyl-2-propen-1-one	Vibrio harveyi	3	0.563655
(E)-1-[6-[(3-acetyl-2,4,6-trihydroxy-5-methylphenyl)methyl]-5,7-dihydroxy-2,2-dimethyl-2H-1-benzopyran-8-yl]-3-phenyl-2-propen-1-one	Clostridium perfringens	4	0.51203
(E)-1-[6-[(3-acetyl-2,4,6-trihydroxy-5-methylphenyl)methyl]-5,7-dihydroxy-2,2-dimethyl-2H-1-benzopyran-8-yl]-3-phenyl-2-propen-1-one	Escherichia coli	5	0.452458
(E)-1-[6-[(3-acetyl-2,4,6-trihydroxy-5-methylphenyl)methyl]-5,7-dihydroxy-2,2-dimethyl-2H-1-benzopyran-8-yl]-3-phenyl-2-propen-1-one	Acinetobacter baumannii	6	0.438649
(E)-1-[6-[(3-acetyl-2,4,6-trihydroxy-5-methylphenyl)methyl]-5,7-dihydroxy-2,2-dimethyl-2H-1-benzopyran-8-yl]-3-phenyl-2-propen-1-one	Salmonella enterica	7	0.409254
(E)-1-[6-[(3-acetyl-2,4,6-trihydroxy-5-methylphenyl)methyl]-5,7-dihydroxy-2,2-dimethyl-2H-1-benzopyran-8-yl]-3-phenyl-2-propen-1-one	Vibrio cholerae	8	0.371183
(E)-1-[6-[(3-acetyl-2,4,6-trihydroxy-5-methylphenyl)methyl]-5,7-dihydroxy-2,2-dimethyl-2H-1-benzopyran-8-yl]-3-phenyl-2-propen-1-one	Haemophilus influenzae	9	0.351956
(E)-1-[6-[(3-acetyl-2,4,6-trihydroxy-5-methylphenyl)methyl]-5,7-dihydroxy-2,2-dimethyl-2H-1-benzopyran-8-yl]-3-phenyl-2-propen-1-one	Klebsiella pneumoniae	10	0.347185
(E)-1-[6-[(3-acetyl-2,4,6-trihydroxy-5-methylphenyl)methyl]-5,7-dihydroxy-2,2-dimethyl-2H-1-benzopyran-8-yl]-3-phenyl-2-propen-1-one	Plasmodium falciparum	11	0.346628
(E)-1-[6-[(3-acetyl-2,4,6-trihydroxy-5-methylphenyl)methyl]-5,7-dihydroxy-2,2-dimethyl-2H-1-benzopyran-8-yl]-3-phenyl-2-propen-1-one	Cryptococcus neoformans	12	0.346021
(E)-1-[6-[(3-acetyl-2,4,6-trihydroxy-5-methylphenyl)methyl]-5,7-dihydroxy-2,2-dimethyl-2H-1-benzopyran-8-yl]-3-phenyl-2-propen-1-one	Streptococcus pneumoniae	13	0.342184
(E)-1-[6-[(3-acetyl-2,4,6-trihydroxy-5-methylphenyl)methyl]-5,7-dihydroxy-2,2-dimethyl-2H-1-benzopyran-8-yl]-3-phenyl-2-propen-1-one	Bacillus subtilis	14	0.34072
(E)-1-[6-[(3-acetyl-2,4,6-trihydroxy-5-methylphenyl)methyl]-5,7-dihydroxy-2,2-dimethyl-2H-1-benzopyran-8-yl]-3-phenyl-2-propen-1-one	Vibrio campbellii	15	0.321578
(E)-1-[6-[(3-acetyl-2,4,6-trihydroxy-5-methylphenyl)methyl]-5,7-dihydroxy-2,2-dimethyl-2H-1-benzopyran-8-yl]-3-phenyl-2-propen-1-one	Stenotrophomonas maltophilia	16	0.310032
(E)-1-[6-[(3-acetyl-2,4,6-trihydroxy-5-methylphenyl)methyl]-5,7-dihydroxy-2,2-dimethyl-2H-1-benzopyran-8-yl]-3-phenyl-2-propen-1-one	Candida tropicalis	17	0.278202
(E)-1-[6-[(3-acetyl-2,4,6-trihydroxy-5-methylphenyl)methyl]-5,7-dihydroxy-2,2-dimethyl-2H-1-benzopyran-8-yl]-3-phenyl-2-propen-1-one	Mycobacterium avium	18	0.270628
(E)-1-[6-[(3-acetyl-2,4,6-trihydroxy-5-methylphenyl)methyl]-5,7-dihydroxy-2,2-dimethyl-2H-1-benzopyran-8-yl]-3-phenyl-2-propen-1-one	Vibrio vulnificus	19	0.267627
(E)-1-[6-[(3-acetyl-2,4,6-trihydroxy-5-methylphenyl)methyl]-5,7-dihydroxy-2,2-dimethyl-2H-1-benzopyran-8-yl]-3-phenyl-2-propen-1-one	Campylobacter jejuni	20	0.26091
(E)-3-Decen-2-one	Vibrio harveyi	1	0.985601
(E)-3-Decen-2-one	Vibrio cholerae	2	0.879093
(E)-3-Decen-2-one	Burkholderia pseudomallei	3	0.755759
(E)-3-Decen-2-one	Pseudomonas aeruginosa	4	0.692601
(E)-3-Decen-2-one	Bacillus subtilis	5	0.60579
(E)-3-Decen-2-one	Escherichia coli	6	0.557866
(E)-3-Decen-2-one	Clostridium perfringens	7	0.545411
(E)-3-Decen-2-one	Salmonella enterica	8	0.516981
(E)-3-Decen-2-one	Haemophilus influenzae	9	0.482151
(E)-3-Decen-2-one	Streptococcus pneumoniae	10	0.42095
(E)-3-Decen-2-one	Stenotrophomonas maltophilia	11	0.355996
(E)-3-Decen-2-one	Vibrio vulnificus	12	0.353357
(E)-3-Decen-2-one	Plasmodium falciparum	13	0.324226
(E)-3-Decen-2-one	Listeria monocytogenes	14	0.309242
(E)-3-Decen-2-one	Burkholderia cenocepacia	15	0.285059
(E)-3-Decen-2-one	Cryptococcus neoformans	16	0.27788
(E)-3-Decen-2-one	Klebsiella pneumoniae	17	0.277607
(E)-3-Decen-2-one	Candida tropicalis	18	0.228981
(E)-3-Decen-2-one	Porphyromonas gingivalis	19	0.223893
(E)-3-Decen-2-one	Burkholderia multivorans	20	0.222203
(E)-Chalcone	Haemophilus influenzae	1	0.960241
(E)-Chalcone	Escherichia coli	2	0.563209
(E)-Chalcone	Pseudomonas aeruginosa	3	0.395905
(E)-Chalcone	Staphylococcus aureus	4	0.186999
(E)-Chalcone	Vibrio harveyi	5	0.176411
(E)-Chalcone	Eikenella corrodens	6	0.149465
(E)-Chalcone	Candida albicans	7	0.142666
(E)-Chalcone	Burkholderia pseudomallei	8	0.118826
(E)-Chalcone	Streptococcus mutans	9	0.108328
(E)-Chalcone	Stenotrophomonas maltophilia	10	0.0865334
(E)-Chalcone	Bacillus subtilis	11	0.079489
(E)-Chalcone	Salmonella enterica	12	0.0547348
(E)-Chalcone	Mycobacterium tuberculosis	13	0.0525866
(E)-Chalcone	Acinetobacter baumannii	14	0.049597
(E)-Chalcone	Listeria monocytogenes	15	0.0464142
(E)-Chalcone	Enteric bacteria and other eubacteria	16	0.0393504
(E)-Chalcone	Proteus mirabilis	17	0.037504
(E)-Chalcone	Serratia marcescens	18	0.0337636
(E)-Chalcone	Streptococcus pneumoniae	19	0.0285932
(E)-Chalcone	Clostridium perfringens	20	0.0282031
(furan-2-yl)methyl (2E)-3-phenylprop-2-enoate	Candida albicans	1	0.999795
(furan-2-yl)methyl (2E)-3-phenylprop-2-enoate	Pseudomonas aeruginosa	2	0.627794
(furan-2-yl)methyl (2E)-3-phenylprop-2-enoate	Salmonella enterica	3	0.160385
(furan-2-yl)methyl (2E)-3-phenylprop-2-enoate	Bacillus subtilis	4	0.12459
(furan-2-yl)methyl (2E)-3-phenylprop-2-enoate	Stenotrophomonas maltophilia	5	0.0921058
(furan-2-yl)methyl (2E)-3-phenylprop-2-enoate	Listeria monocytogenes	6	0.0688428
(furan-2-yl)methyl (2E)-3-phenylprop-2-enoate	Escherichia coli	7	0.0578127
(furan-2-yl)methyl (2E)-3-phenylprop-2-enoate	Vibrio cholerae	8	0.0214077
(furan-2-yl)methyl (2E)-3-phenylprop-2-enoate	Mycobacterium avium	9	0.0204313
(furan-2-yl)methyl (2E)-3-phenylprop-2-enoate	Vibrio harveyi	10	0.0181233
(furan-2-yl)methyl (2E)-3-phenylprop-2-enoate	Klebsiella pneumoniae	11	0.0181131
(furan-2-yl)methyl (2E)-3-phenylprop-2-enoate	Human immunodeficiency virus 1	12	0.0178081
(furan-2-yl)methyl (2E)-3-phenylprop-2-enoate	Candida tropicalis	13	0.0168276
(furan-2-yl)methyl (2E)-3-phenylprop-2-enoate	Acinetobacter baumannii	14	0.0167846
(furan-2-yl)methyl (2E)-3-phenylprop-2-enoate	Clostridium perfringens	15	0.015321
(furan-2-yl)methyl (2E)-3-phenylprop-2-enoate	Plasmodium falciparum	16	0.0151279
(furan-2-yl)methyl (2E)-3-phenylprop-2-enoate	Streptococcus pneumoniae	17	0.0148224
(furan-2-yl)methyl (2E)-3-phenylprop-2-enoate	Staphylococcus epidermidis	18	0.014751
(furan-2-yl)methyl (2E)-3-phenylprop-2-enoate	Vibrio vulnificus	19	0.0147124
(furan-2-yl)methyl (2E)-3-phenylprop-2-enoate	Haemophilus influenzae	20	0.014309
(R)-2,3-Diaminopropanoic acid	Staphylococcus epidermis	1	0.999851
(R)-2,3-Diaminopropanoic acid	Staphylococcus aureus	2	0.998341
(R)-2,3-Diaminopropanoic acid	Streptococcus mutans	3	0.211693
(R)-2,3-Diaminopropanoic acid	Escherichia coli	4	0.0287428
(R)-2,3-Diaminopropanoic acid	Streptococcus sanguis	5	0.0177913
(R)-2,3-Diaminopropanoic acid	Staphylococcus epidermidis	6	0.0101
(R)-2,3-Diaminopropanoic acid	Enterococcus faecalis	7	0.00519288
(R)-2,3-Diaminopropanoic acid	Pseudomonas aeruginosa	8	0.0046967
(R)-2,3-Diaminopropanoic acid	Streptococcus epidermidis	9	0.00406229
(R)-2,3-Diaminopropanoic acid	Micrococcus luteus	10	0.00350571
(R)-2,3-Diaminopropanoic acid	Bacillus subtilis	11	0.00337676
(R)-2,3-Diaminopropanoic acid	Salmonella enterica	12	0.00298188
(R)-2,3-Diaminopropanoic acid	Proteus mirabilis	13	0.00263932
(R)-2,3-Diaminopropanoic acid	Burkholderia thailandensis	14	0.00261472
(R)-2,3-Diaminopropanoic acid	Actinomyces oris	15	0.00255562
(R)-2,3-Diaminopropanoic acid	Vibrio harveyi	16	0.00189074
(R)-2,3-Diaminopropanoic acid	Mycobacterium tuberculosis	17	0.00168653
(R)-2,3-Diaminopropanoic acid	Eikenella corrodens	18	0.00159764
(R)-2,3-Diaminopropanoic acid	Haemophilus influenzae	19	0.00127064
(R)-2,3-Diaminopropanoic acid	Burkholderia pseudomallei	20	0.00117735
(R)-2-Amino-3-biphenyl-3-yl-propionic acid	Staphylococcus epidermis	1	0.999335
(R)-2-Amino-3-biphenyl-3-yl-propionic acid	Streptococcus mutans	2	0.644511
(R)-2-Amino-3-biphenyl-3-yl-propionic acid	Staphylococcus aureus	3	0.530757
(R)-2-Amino-3-biphenyl-3-yl-propionic acid	Escherichia coli	4	0.0984491
(R)-2-Amino-3-biphenyl-3-yl-propionic acid	Streptococcus sanguis	5	0.0715502
(R)-2-Amino-3-biphenyl-3-yl-propionic acid	Mycobacterium tuberculosis	6	0.0133283
(R)-2-Amino-3-biphenyl-3-yl-propionic acid	Actinomyces oris	7	0.0131143
(R)-2-Amino-3-biphenyl-3-yl-propionic acid	Staphylococcus epidermidis	8	0.0124704
(R)-2-Amino-3-biphenyl-3-yl-propionic acid	Pseudomonas aeruginosa	9	0.0109628
(R)-2-Amino-3-biphenyl-3-yl-propionic acid	Streptococcus epidermidis	10	0.0109422
(R)-2-Amino-3-biphenyl-3-yl-propionic acid	Bacillus subtilis	11	0.0108169
(R)-2-Amino-3-biphenyl-3-yl-propionic acid	Salmonella enterica	12	0.0103076
(R)-2-Amino-3-biphenyl-3-yl-propionic acid	Burkholderia pseudomallei	13	0.00701393
(R)-2-Amino-3-biphenyl-3-yl-propionic acid	Micrococcus luteus	14	0.0066572
(R)-2-Amino-3-biphenyl-3-yl-propionic acid	Haemophilus influenzae	15	0.00598765
(R)-2-Amino-3-biphenyl-3-yl-propionic acid	Vibrio harveyi	16	0.00573081
(R)-2-Amino-3-biphenyl-3-yl-propionic acid	Eikenella corrodens	17	0.00555596
(R)-2-Amino-3-biphenyl-3-yl-propionic acid	Burkholderia thailandensis	18	0.00536617
(R)-2-Amino-3-biphenyl-3-yl-propionic acid	Streptococcus sanguinis	19	0.00503711
(R)-2-Amino-3-biphenyl-3-yl-propionic acid	Enterococcus faecalis	20	0.00499413
(R)-2-amino-3-cyclohexylpropanoic acid	Staphylococcus epidermis	1	0.999488
(R)-2-amino-3-cyclohexylpropanoic acid	Staphylococcus aureus	2	0.998646
(R)-2-amino-3-cyclohexylpropanoic acid	Streptococcus mutans	3	0.776137
(R)-2-amino-3-cyclohexylpropanoic acid	Escherichia coli	4	0.337684
(R)-2-amino-3-cyclohexylpropanoic acid	Streptococcus sanguis	5	0.165574
(R)-2-amino-3-cyclohexylpropanoic acid	Staphylococcus epidermidis	6	0.0765636
(R)-2-amino-3-cyclohexylpropanoic acid	Actinomyces oris	7	0.0622159
(R)-2-amino-3-cyclohexylpropanoic acid	Mycobacterium tuberculosis	8	0.0398143
(R)-2-amino-3-cyclohexylpropanoic acid	Micrococcus luteus	9	0.0313421
(R)-2-amino-3-cyclohexylpropanoic acid	Bacillus subtilis	10	0.0313391
(R)-2-amino-3-cyclohexylpropanoic acid	Salmonella enterica	11	0.0206447
(R)-2-amino-3-cyclohexylpropanoic acid	Burkholderia thailandensis	12	0.0189043
(R)-2-amino-3-cyclohexylpropanoic acid	Streptococcus epidermidis	13	0.0188779
(R)-2-amino-3-cyclohexylpropanoic acid	Enterococcus faecalis	14	0.0155597
(R)-2-amino-3-cyclohexylpropanoic acid	Vibrio harveyi	15	0.0132636
(R)-2-amino-3-cyclohexylpropanoic acid	Pseudomonas aeruginosa	16	0.0129079
(R)-2-amino-3-cyclohexylpropanoic acid	Streptococcus gordonii	17	0.00959959
(R)-2-amino-3-cyclohexylpropanoic acid	Burkholderia pseudomallei	18	0.00943016
(R)-2-amino-3-cyclohexylpropanoic acid	Acinetobacter baumannii	19	0.00900058
(R)-2-amino-3-cyclohexylpropanoic acid	Streptococcus sanguinis	20	0.00862955
(R)-2-amino-3-cyclopentylpropanoic acid	Staphylococcus epidermis	1	0.998072
(R)-2-amino-3-cyclopentylpropanoic acid	Staphylococcus aureus	2	0.985328
(R)-2-amino-3-cyclopentylpropanoic acid	Streptococcus mutans	3	0.00332495
(R)-2-amino-3-cyclopentylpropanoic acid	Escherichia coli	4	0.000781871
(R)-2-amino-3-cyclopentylpropanoic acid	Staphylococcus epidermidis	5	0.000679293
(R)-2-amino-3-cyclopentylpropanoic acid	Pseudomonas aeruginosa	6	0.000515082
(R)-2-amino-3-cyclopentylpropanoic acid	Streptococcus epidermidis	7	0.000470058
(R)-2-amino-3-cyclopentylpropanoic acid	Candida albicans	8	0.000393495
(R)-2-amino-3-cyclopentylpropanoic acid	Enterococcus faecalis	9	0.000319113
(R)-2-amino-3-cyclopentylpropanoic acid	Proteus mirabilis	10	0.00027522
(R)-2-amino-3-cyclopentylpropanoic acid	Bacillus subtilis	11	0.000201841
(R)-2-amino-3-cyclopentylpropanoic acid	Streptococcus sanguis	12	0.000197086
(R)-2-amino-3-cyclopentylpropanoic acid	Micrococcus luteus	13	0.00019296
(R)-2-amino-3-cyclopentylpropanoic acid	Salmonella enterica	14	0.00015421
(R)-2-amino-3-cyclopentylpropanoic acid	Burkholderia thailandensis	15	0.000146462
(R)-2-amino-3-cyclopentylpropanoic acid	Eikenella corrodens	16	0.000135184
(R)-2-amino-3-cyclopentylpropanoic acid	Actinomyces oris	17	0.000111464
(R)-2-amino-3-cyclopentylpropanoic acid	Vibrio harveyi	18	9.96006e-05
(R)-2-amino-3-cyclopentylpropanoic acid	Haemophilus influenzae	19	9.7424e-05
(R)-2-amino-3-cyclopentylpropanoic acid	Listeria monocytogenes	20	8.21226e-05
(RW)2-NH2	Escherichia coli	1	0.998441
(RW)2-NH2	Staphylococcus aureus	2	0.167754
(RW)2-NH2	Pseudomonas aeruginosa	3	0.134865
(RW)2-NH2	Haemophilus influenzae	4	0.0218643
(RW)2-NH2	Streptococcus mutans	5	0.0167701
(RW)2-NH2	Vibrio harveyi	6	0.0163999
(RW)2-NH2	Eikenella corrodens	7	0.0146209
(RW)2-NH2	Candida albicans	8	0.00994348
(RW)2-NH2	Acinetobacter baumannii	9	0.00829326
(RW)2-NH2	Listeria monocytogenes	10	0.00757947
(RW)2-NH2	Stenotrophomonas maltophilia	11	0.00634837
(RW)2-NH2	Bacillus subtilis	12	0.00621292
(RW)2-NH2	Enteric bacteria and other eubacteria	13	0.0059173
(RW)2-NH2	Salmonella enterica	14	0.00529278
(RW)2-NH2	Proteus mirabilis	15	0.00527918
(RW)2-NH2	Mycobacterium tuberculosis	16	0.00492589
(RW)2-NH2	Streptococcus epidermidis	17	0.00462381
(RW)2-NH2	Burkholderia pseudomallei	18	0.00457985
(RW)2-NH2	Staphylococcus epidermis	19	0.00413591
(RW)2-NH2	Klebsiella pneumoniae	20	0.00342163
(RW)3-NH2	Escherichia coli	1	0.998688
(RW)3-NH2	Pseudomonas aeruginosa	2	0.171102
(RW)3-NH2	Staphylococcus aureus	3	0.108545
(RW)3-NH2	Haemophilus influenzae	4	0.071429
(RW)3-NH2	Vibrio harveyi	5	0.0635497
(RW)3-NH2	Salmonella enterica	6	0.0207291
(RW)3-NH2	Bacillus subtilis	7	0.020268
(RW)3-NH2	Eikenella corrodens	8	0.0196579
(RW)3-NH2	Burkholderia pseudomallei	9	0.0167562
(RW)3-NH2	Acinetobacter baumannii	10	0.0166081
(RW)3-NH2	Listeria monocytogenes	11	0.0136677
(RW)3-NH2	Enteric bacteria and other eubacteria	12	0.0133862
(RW)3-NH2	Streptococcus mutans	13	0.0122021
(RW)3-NH2	Stenotrophomonas maltophilia	14	0.0120596
(RW)3-NH2	Klebsiella pneumoniae	15	0.00954708
(RW)3-NH2	Serratia marcescens	16	0.00817731
(RW)3-NH2	Clostridium perfringens	17	0.00789468
(RW)3-NH2	Candida albicans	18	0.00774752
(RW)3-NH2	Streptococcus epidermidis	19	0.00726711
(RW)3-NH2	Streptococcus pneumoniae	20	0.00691277
(RW)4D	Escherichia coli	1	0.998898
(RW)4D	Vibrio harveyi	2	0.125518
(RW)4D	Haemophilus influenzae	3	0.0563871
(RW)4D	Acinetobacter baumannii	4	0.0458045
(RW)4D	Burkholderia pseudomallei	5	0.0428808
(RW)4D	Enteric bacteria and other eubacteria	6	0.0405458
(RW)4D	Bacillus subtilis	7	0.0354986
(RW)4D	Pseudomonas aeruginosa	8	0.033368
(RW)4D	Salmonella enterica	9	0.0312807
(RW)4D	Staphylococcus aureus	10	0.0297209
(RW)4D	Streptococcus mutans	11	0.0238839
(RW)4D	Clostridium perfringens	12	0.0233565
(RW)4D	Klebsiella pneumoniae	13	0.0224221
(RW)4D	Candida tropicalis	14	0.0190266
(RW)4D	Mycobacterium tuberculosis	15	0.0154878
(RW)4D	Vibrio cholerae	16	0.0139531
(RW)4D	Serratia marcescens	17	0.0130413
(RW)4D	Streptococcus pneumoniae	18	0.0127452
(RW)4D	Vibrio vulnificus	19	0.0125692
(RW)4D	Mycobacterium avium	20	0.0124856
(RW)4-NH2	Escherichia coli	1	0.999141
(RW)4-NH2	Vibrio harveyi	2	0.116718
(RW)4-NH2	Haemophilus influenzae	3	0.0581086
(RW)4-NH2	Acinetobacter baumannii	4	0.0450814
(RW)4-NH2	Bacillus subtilis	5	0.0430712
(RW)4-NH2	Burkholderia pseudomallei	6	0.0428793
(RW)4-NH2	Enteric bacteria and other eubacteria	7	0.0390717
(RW)4-NH2	Streptococcus mutans	8	0.0375589
(RW)4-NH2	Staphylococcus aureus	9	0.0313746
(RW)4-NH2	Salmonella enterica	10	0.0297564
(RW)4-NH2	Pseudomonas aeruginosa	11	0.0282002
(RW)4-NH2	Mycobacterium tuberculosis	12	0.0220564
(RW)4-NH2	Clostridium perfringens	13	0.0201418
(RW)4-NH2	Klebsiella pneumoniae	14	0.0189289
(RW)4-NH2	Candida tropicalis	15	0.0181748
(RW)4-NH2	Vibrio cholerae	16	0.0142879
(RW)4-NH2	Serratia marcescens	17	0.0135575
(RW)4-NH2	Streptococcus pneumoniae	18	0.0123553
(RW)4-NH2	Cryptococcus neoformans	19	0.0116387
[truncated: 25,461 more rows]
